# Supplementary material for: The association between telomere length and blood lipids: a bidirectional two-sample Mendelian randomization study
Source: Front Endocrinol (Lausanne). 2024 May 28;15:1338698. doi: 10.3389/fendo.2024.1338698 (PMC11165217; doi:10.3389/fendo.2024.1338698)
Supplement: Supplementary file 2 [file DataSheet_2.xlsx]

## Sheet: Description
List of Supplementary Tables
Supplementary Table	Description
Supplementary Table 1	Summary of the 154 genetic instruments significantly associated with telomere length (TL).
Supplementary Table 2	Summary of the 313 genetic instruments significantly associated with triglycerides (TG).
Supplementary Table 3	Summary of the 177 genetic instruments significantly associated with low-density lipoprotein cholesterol (LDL-C).
Supplementary Table 4	Summary of the 362 genetic instruments significantly associated with high-density lipoprotein cholesterol (HDL-C).
Supplementary Table 5	Summary of the 299 genetic instruments significantly associated with apolipoprotein A-1 (ApoA-1).
Supplementary Table 6	Summary of the 198 genetic instruments significantly associated withapolipoprotein B (ApoB).
Supplementary Table 7	SNPs significantly associated with potential confounders.
Supplementary Table 8	Summary of the 69 genetic instruments selected for body mass index (BMI).
Supplementary Table 9	Summary of the 257 genetic instruments selected for body fat percentage (BFP).
Supplementary Table 10	Summary of the 31 genetic instruments selected for waist-to-hip ratio (WHR).
Supplementary Table 11	Summary of the 76 genetic instruments selected for hip circumference (HC).
Supplementary Table 12	Summary of the 65 genetic instruments selected for waist circumference (WC).
Supplementary Table 13	The R2 and F-statistics for the genetic instruments.
Supplementary Table 14	SNPs identified through MR-PRESSO test.
Supplementary Table 15	Numbers of SNPs retained after in each step of selecting genetic instruments.
Supplementary Table 16.	Casual effects estimatation of TL on obesity-related phenotypes, and obesity-related phenotypes on TG.
Supplementary Table 17.	Casual effects estimatation of TG, LDL-C and ApoB on obesity-related phenotypes, and obesity-related phenotypes on TL.

## Sheet: Supplementary Table 1
Supplementary Table 1. Summary of the 154 genetic instruments significantly associated with telomere length (TL).
SNP	Chr	Position	GENE	Effect allele	Other allele	Samplesize	EAF	Beta	SE	Pval
rs3767952	1	41231032	NFYC	A	G	472174	0.226709	0.0134472	0.00238826	1.79999e-08
rs4498805	1	110910397	SLC16A4	T	G	472174	0.546632	0.0150601	0.00200376	5.70033e-14
rs932002	1	226577306	PARP1	T	C	472174	0.150843	-0.0402052	0.00279667	7.29962e-47
rs66731853	1	20916238	CDA	A	G	472174	0.317304	-0.0177791	0.00215421	1.50003e-16
rs11584821	1	114419489	BCL2L15	T	C	472174	0.176208	-0.0306517	0.00263623	2.99985e-31
rs6659669	1	185315067	GS1-279B7.1	T	C	472174	0.605095	-0.0117091	0.00205167	1.09999e-08
rs2977608	1	768253	LINC01128	C	A	472174	0.743949	0.0129483	0.00233716	2.99999e-08
rs6669563	1	32279629	SPOCD1	A	G	472174	0.437768	0.0182358	0.00202476	2.09991e-19
rs145114957	1	94322469	RP4-561L24.3	G	C	472174	0.042648	0.0272605	0.00498872	4.60002e-08
rs41269079	1	45252015	BEST4	A	T	472174	0.188991	0.0153617	0.0025499	1.7e-09
rs139795227	1	92842367	RPAP2	C	A	472174	0.014021	0.0599379	0.00873247	6.70039e-12
rs11579626	1	146741960	CHD1L	C	A	472174	0.084882	0.0265113	0.00357752	1.29987e-13
rs6587577	1	151402045	POGZ	G	A	472174	0.826346	-0.0182148	0.0026359	4.79954e-12
rs6751209	2	43588302	THADA	C	T	472174	0.204231	-0.0140465	0.00248465	1.6e-08
rs188918174	2	54473646	ACYP2	T	C	472174	0.036106	0.0403062	0.00543604	1.20005e-13
rs202034370	2	54488018	ACYP2	T	TA	472174	0.97541	0.102784	0.00650108	2.60016e-56
rs56178008	2	29098543	TRMT61B	A	T	472174	0.437497	0.0143739	0.00201464	9.70063e-13
rs376641875	2	54622978	C2orf73	C	CATAA	472174	0.928873	-0.0265863	0.00422973	3.29997e-10
rs17803849	2	210673445	UNC80	T	C	472174	0.405161	0.0273203	0.00203482	4.19952e-41
rs2555104	2	17841243	SMC6	C	A	472174	0.434255	-0.0139717	0.00203498	6.59933e-12
rs77732866	2	58979879	LINC01122	A	G	472174	0.137597	0.0177942	0.00290595	9.20005e-10
rs2230590	3	49936102	MST1R	C	T	472174	0.510897	-0.0158022	0.00200806	3.59998e-15
rs78491606	3	72891547	SHQ1	C	A	472174	0.018433	-0.0756311	0.00741168	1.9002e-24
rs9878436	3	138244400	CEP70	T	C	472174	0.434393	-0.0143407	0.00201819	1.20005e-12
rs35446936	3	169486508	ACTRT3	A	G	472174	0.243674	-0.0940025	0.00232918	1e-200
rs112394943	3	197842892	TUBB8P8	C	T	472174	0.162741	-0.0198961	0.00281641	1.59993e-12
rs13062095	3	101267385	RNU6-461P	C	T	472174	0.327843	0.0138552	0.00214113	9.70063e-11
rs4616688	3	160042459	IFT80	T	G	472174	0.525394	-0.0173476	0.00200198	4.49987e-18
rs6790988	3	170263320	SLC7A14	G	A	472174	0.741902	0.0145728	0.00228428	1.79999e-10
rs869785	3	24347800	THRB	C	T	472174	0.672471	-0.0147303	0.00212801	4.40048e-12
rs6776756	3	128215821	GATA2	A	G	472174	0.597562	-0.0174439	0.00203747	1.10002e-17
rs11426156	3	128318179	RPN1	T	TA	472174	0.399525	-0.0115882	0.0020709	2.19999e-08
rs35500378	4	122729413	EXOSC9	CACTT	C	472174	0.610542	0.014467	0.00205607	1.99986e-12
rs10805346	4	9920347	SLC2A9	C	T	472174	0.439339	0.0117072	0.00202147	7.00003e-09
rs6536702	4	164028105	NAF1	A	G	472174	0.774647	0.0534148	0.00238875	9.39723e-111
rs871134	4	7044380	CCDC96	T	C	472174	0.569032	-0.0182986	0.0020263	1.69981e-19
rs4695407	4	48843372	OCIAD1	G	A	472174	0.507843	0.0141511	0.00199925	1.50003e-12
rs2282764	4	2255063	MXD4	G	A	472174	0.142384	-0.0224234	0.00289392	9.30037e-15
rs7705526	5	1285974	TERT	A	C	472174	0.326578	0.0776022	0.00216124	1e-200
rs73730598	5	77973	LINC02142	A	G	472174	0.054793	0.0273632	0.00439272	4.70002e-10
rs61748181	5	1294166	TERT	T	C	472174	0.028928	-0.059181	0.00595394	2.80027e-23
rs6881568	5	1670265	LINC02142	A	C	472174	0.36258	0.0169256	0.00207735	3.69999e-16
rs55747751	5	132397351	HSPA4	A	G	472174	0.077375	-0.0211612	0.00375164	1.7e-08
rs185174247	5	138914024	UBE2D2	A	G	472174	0.05609	0.0372806	0.00435145	1.10002e-17
rs141214782	5	78954683	PAPD4	TTATC	T	472174	0.101206	-0.0246687	0.00335723	1.99986e-13
rs28363070	5	1415068	SLC6A3	A	G	472174	0.013389	0.0755557	0.00959987	3.50026e-15
rs1611236	6	29748690	-	A	G	472174	0.32687	-0.0160135	0.00213359	6.09958e-14
rs142730696	6	26360443	-	TTTTTC	T	472174	0.864083	0.0216931	0.00301569	6.29941e-13
rs7772289	6	28674322	ZFP57	T	G	472174	0.503081	0.017549	0.00200003	1.69981e-18
rs2763979	6	31794592	HSPA1B	T	C	472174	0.359721	-0.0277713	0.00208092	1.29987e-40
rs80324517	6	204031	RP3-416J7.5	A	G	472174	0.048259	0.0396515	0.00466286	1.80011e-17
rs201558190	6	29877483	-	C	T	472174	0.363271	-0.0181748	0.00217477	6.4003e-17
rs9398196	6	109601554	CCDC162P	G	A	472174	0.52005	-0.0143586	0.00201175	9.49948e-13
rs61405042	7	67200	AC093627.7	T	C	472174	0.029288	-0.0501874	0.00602955	8.49963e-17
rs2538745	7	76310784	AC004980.1	C	T	472174	0.602841	-0.012942	0.002056	3.09999e-10
rs117407747	7	159117178	PIP5K1P2	T	C	472174	0.027571	0.0450533	0.00611706	1.80011e-13
rs1985369	7	159119220	PIP5K1P2	G	A	472174	0.868178	-0.0311893	0.00300952	3.59998e-25
rs13230646	7	23930316	AC009508.1	C	T	472174	0.248945	-0.0173277	0.00232377	8.9002e-14
rs11769630	7	50257703	AC020743.3	A	T	472174	0.072227	-0.0256807	0.00389475	4.30031e-11
rs2056726	7	99780283	STAG3	A	G	472174	0.214376	-0.0228078	0.00243638	7.89951e-21
rs7790856	7	124459852	POT1	T	C	472174	0.289139	-0.0437199	0.00220526	1.80011e-87
rs4731541	7	128678236	TNPO3	G	C	472174	0.624901	-0.0206119	0.00205962	1.39991e-23
rs117630647	7	124779510	POT1-AS1	A	G	472174	0.021346	0.059565	0.00720413	1.39991e-16
rs2306646	8	21846586	XPO7	C	G	472174	0.559475	-0.0209417	0.00201898	3.29989e-25
rs762679	8	48885436	MCM4	A	T	472174	0.856501	0.0310104	0.00285024	1.39991e-27
rs11991877	8	56664524	TMEM68	A	T	472174	0.889309	-0.030138	0.00318686	3.19963e-21
rs10112752	8	73958718	TERF1	A	G	472174	0.430369	-0.0287522	0.00202518	9.49948e-46
rs1023767	8	95530969	KIAA1429	A	G	472174	0.237595	-0.0183732	0.00234772	5.00035e-15
rs34896435	9	826585	-	G	C	472174	0.469158	0.0154567	0.00206109	6.4003e-14
rs11557154	9	34107505	DCAF12	T	C	472174	0.13003	-0.0343719	0.00298538	1.10002e-30
rs4743037	9	109639970	ZNF462	T	C	472174	0.230874	0.0147971	0.00238094	5.1e-10
rs117034449	10	103855348	RP11-302K17.4	A	G	472174	0.023304	0.0374377	0.00667898	2.1e-08
rs7099229	10	96134685	NOC3L	A	G	472174	0.273301	-0.0153288	0.00224403	8.4004e-12
rs12412214	10	101276256	LINC01475	A	G	472174	0.279765	-0.0245174	0.00222685	3.40017e-28
rs6584579	10	105645725	STN1	G	A	472174	0.398876	0.0114923	0.00204674	2e-08
rs9419958	10	105675946	STN1	C	T	472174	0.86139	-0.0810098	0.00293847	2.60016e-167
rs77231040	10	106280527	RP11-127O4.3	C	G	472174	0.005742	0.0989303	0.0134649	1.99986e-13
rs10905255	10	5870267	GDI2	T	G	472174	0.57919	-0.0182493	0.00203099	2.60016e-19
rs939916	11	202253	BET1L	A	G	472174	0.669967	0.0241795	0.00216724	6.59933e-29
rs10840270	11	9629553	RPL23AP65	G	C	472174	0.655684	0.014383	0.00212494	1.29987e-11
rs2293579	11	47440758	PSMC3	A	G	472174	0.386274	-0.012915	0.00205481	3.29997e-10
rs10768683	11	5247791	HBB	G	C	472174	0.841033	0.0469922	0.00277015	1.50003e-64
rs11212631	11	108304509	C11orf65	C	T	472174	0.199229	-0.0193458	0.00256554	4.70002e-14
rs6590343	11	128500215	RP11-744N12.3	G	A	472174	0.516385	0.0121739	0.00201444	1.5e-09
rs611646	11	108177097	ATM	A	T	472174	0.408685	-0.0368309	0.00203547	3.50026e-73
rs12369950	12	24762109	KNOP1P1	C	T	472174	0.140675	-0.0178308	0.00290205	8e-10
rs79977579	12	54694560	-	A	C	472174	0.09555	0.0281517	0.00343182	2.29985e-16
rs10773176	12	122944713	ZCCHC8	G	A	472174	0.741214	-0.0172009	0.00228534	5.19996e-14
rs10845387	12	11757743	LINC01252	A	G	472174	0.352666	-0.0141214	0.00209396	1.50003e-11
rs17445108	12	57082058	PTGES3	A	G	472174	0.12695	-0.0168922	0.00300983	2e-08
rs10774624	12	111833788	RP3-473L9.4	A	G	472174	0.53276	0.0149944	0.00205494	2.90001e-13
rs1907702	12	88955469	KITLG	A	G	472174	0.766771	0.0150247	0.00242651	5.89997e-10
rs76666449	12	120904895	SRSF9	C	T	472174	0.100625	0.0295125	0.00333186	8.19974e-19
rs28577594	12	123895906	RILPL2	C	G	472174	0.709829	0.0187657	0.00224024	5.40008e-17
rs1332941	13	41695100	RN7SL597P	G	A	472174	0.820466	0.0256552	0.00273159	5.90065e-21
rs670180	13	71236611	RP11-475F14.1	A	T	472174	0.569104	-0.0115801	0.00203062	1.2e-08
rs9600019	13	73317585	BORA	T	C	472174	0.335579	0.0127134	0.00213096	2.39999e-09
rs73581419	14	21941148	RAB2B	T	C	472174	0.106605	0.0229838	0.00324156	1.29987e-12
rs113525195	14	23499321	PSMB5	A	C	472174	0.290254	-0.0124075	0.00224132	3.09999e-08
rs45604339	14	65543102	MAX	T	C	472174	0.34242	-0.020433	0.00211433	4.30031e-22
rs137901416	14	73418095	DCAF4	A	G	472174	0.100311	0.04572	0.00332355	4.70002e-43
rs1957937	14	96181360	TCL1A	T	A	472174	0.16018	0.0209365	0.00273361	1.9002e-14
rs3093888	14	20812951	PARP2	A	G	472174	0.05131	-0.028973	0.00452459	1.5e-10
rs34550383	14	91971787	-	C	CT	472174	0.5474	-0.0192236	0.00200412	8.60003e-22
rs17677991	15	42032383	MGA	G	C	472174	0.342123	0.0222664	0.00210806	4.40048e-26
rs5742915	15	74336633	PML	C	T	472174	0.445829	0.0193377	0.00202886	1.59993e-21
rs7164950	15	56775385	MNS1	G	A	472174	0.405979	0.0129362	0.00204001	2.30001e-10
rs11412296	15	50366116	ATP8B4	T	TA	472174	0.759384	0.0332259	0.00234478	1.39991e-45
rs80116508	16	3650970		A	G	472174	0.062356	-0.0352672	0.00415151	1.99986e-17
rs76219171	16	50188929	PAPD5	A	G	472174	0.058433	0.0359839	0.00431741	7.8001e-17
rs2967355	16	82200103	MPHOSPH6	C	A	472174	0.774276	-0.0461595	0.00238972	4.00037e-83
rs12925933	16	90141355	PRDM7	C	A	472174	0.66221	-0.0146622	0.00213796	7.00003e-12
rs111950327	16	48283993	LONP2	C	G	472174	0.063628	0.0238271	0.00409406	5.89997e-09
rs450962	16	28413517	EIF3CL	G	A	472174	0.283779	0.0142833	0.00245428	5.89997e-09
rs3785074	16	69406986	TERF2	G	A	472174	0.289672	0.023863	0.00220455	2.60016e-27
rs76065543	16	74678063	RFWD3	T	C	472174	0.137527	0.0342843	0.00290708	4.19952e-32
rs12932179	16	9072085	RP11-77H9.8	G	A	472174	0.561399	-0.0136257	0.0020276	1.80011e-11
rs182059586	16	14652220	PARN	C	T	472174	0.02511	-0.0571159	0.00680853	4.90004e-17
rs11117354	16	88092092	BANP	C	T	472174	0.696513	0.0232506	0.00219601	3.40017e-26
rs9940099	16	3613207	-	T	G	472174	0.062718	-0.033609	0.00411613	3.19963e-16
rs56061761	16	70187811	PDPR	A	G	472174	0.332642	-0.0203556	0.0022296	6.90081e-20
rs4724	17	7760397	NAA38	A	G	472174	0.116598	-0.0547446	0.00312441	9.79941e-69
rs12451892	17	2247982	SGSM2	C	T	472174	0.380511	-0.0116145	0.00207578	2.19999e-08
rs7209057	17	65705530	NOL11	A	G	472174	0.561044	0.011819	0.00202865	5.69994e-09
rs59409453	17	1666218	SERPINF1	G	A	472174	0.730602	0.0202133	0.00230175	1.59993e-18
rs111527438	17	29252703	ADAP2	C	T	472174	0.351251	0.0125	0.00211016	3.09999e-09
rs7221585	17	76195153	AFMID	T	C	472174	0.22401	0.0143271	0.00247042	6.69993e-09
rs75664430	17	8064779	VAMP2	G	C	472174	0.248028	-0.0235179	0.0023186	3.59998e-24
rs56799554	17	41456413	LINC00910	G	A	472174	0.170183	-0.0259793	0.00267858	2.99985e-22
rs144204502	17	76183233	TK1	T	C	472174	0.012562	-0.100574	0.00913369	3.40017e-28
rs150150565	18	708207	ENOSF1	T	C	472174	0.021455	0.063762	0.00739877	6.79986e-18
rs116863223	18	709396	ENOSF1	A	G	472174	0.011763	-0.0817874	0.00937157	2.60016e-18
rs16978028	18	42070981	LINC01478	T	A	472174	0.143727	-0.029945	0.00285068	8.19974e-26
rs2276182	18	51798047	POLI	G	C	472174	0.403227	0.0233529	0.00204247	2.80027e-30
rs9955360	18	78008334	PARD6G	A	C	472174	0.869288	-0.0190311	0.00299791	2.19999e-10
rs3891167	18	658423	TYMS	G	A	472174	0.253435	-0.0425685	0.00239551	1.20005e-70
rs139669835	18	729871	YES1	T	C	472174	0.009365	-0.0612563	0.0105346	6.1e-09
rs11085072	19	4368142	SH3GL1	T	C	472174	0.236909	-0.0131806	0.00236713	2.59998e-08
rs4530278	19	33752994	CTD-2540B15.12	T	G	472174	0.59815	0.0138793	0.0020567	1.50003e-11
rs8105767	19	22215441	AC003973.4	G	A	472174	0.29467	0.0328384	0.00220117	2.49977e-50
rs429358	19	45411941	APOE	C	T	472174	0.153969	0.0173498	0.00277091	3.79997e-10
rs8102497	19	57370055	MIMT1	A	G	472174	0.431828	-0.0149654	0.0020233	1.39991e-13
rs11699829	20	62157200	PTK6	A	G	472174	0.034146	0.0641957	0.00602028	1.50003e-26
rs142426306	20	62488152	ABHD16B	T	C	472174	0.039544	-0.0504903	0.00539933	8.69961e-21
rs1291143	20	35525640	SAMHD1	C	A	472174	0.849026	0.0493145	0.0027991	1.80011e-69
rs6054257	20	66370	DEFB125	A	G	472174	0.793522	-0.0141684	0.00247729	1.09999e-08
rs35640778	20	62321128	RTEL1	A	G	472174	0.020757	-0.209011	0.00702087	9.59401e-195
rs143190905	20	62291767	RTEL1	T	G	472174	0.080404	-0.0723995	0.00369421	1.59993e-85
rs41304832	20	62375508	ZBTB46	A	G	472174	0.012378	0.0611702	0.0093095	5.00035e-11
rs117512405	20	62574274	UCKL1	A	G	472174	0.017043	-0.0790134	0.00824611	9.49948e-22
rs28502153	22	17469049	GAB4	A	C	472174	0.377958	-0.0215916	0.00206208	1.20005e-25
rs6007020	22	45790132	SMC1B	C	T	472174	0.367823	0.0144904	0.00209637	4.79954e-12
rs131797	22	50971631	-	T	TAAAAA	472174	0.235625	0.0243752	0.00236561	6.79986e-25
rs1003322	22	51072289	-	A	C	472174	0.213742	0.0141734	0.00247546	1e-08

## Sheet: Supplementary Table 2
Supplementary Table 2. Summary of the 313 genetic instruments significantly associated with triglycerides (TG).
SNP	Chr	Position	GENE	Effect allele	Other allele	Samplesize	EAF	Beta	SE	Pval
rs200610097	1	39372345	RHBDL2	C	CA	441016	0.844298	-0.0154891	0.00277738	2.39999e-08
rs11206374	1	40048009	PABPC4	A	G	441016	0.224815	0.0250232	0.00237577	6.09958e-26
rs74090351	1	61705898	NFIA	A	G	441016	0.068143	-0.0250097	0.00393658	2.1e-10
rs9436661	1	62904575	USP1	G	T	441016	0.352919	-0.0777322	0.00207793	1e-200
rs34302257	1	110501967	AHCYL1	C	CA	441016	0.649475	-0.0119887	0.00215665	2.69998e-08
rs1044808	1	149871905	BOLA1	C	G	441016	0.081237	-0.0247492	0.00362188	8.30042e-12
rs1760801	1	154259650	SNORD59	A	G	441016	0.295768	-0.0202981	0.00218442	1.50003e-20
rs9425589	1	172355276	DNM3	A	G	441016	0.566781	-0.0137618	0.00200182	6.20012e-12
rs1009590	1	23823798	-	C	G	441016	0.914935	0.0208341	0.00357696	5.69994e-09
rs114165349	1	27021913	ARID1A	C	G	441016	0.023157	0.0818126	0.00663594	6.29941e-35
rs213494	1	54877103	SSBP3	T	C	441016	0.648345	0.0156106	0.00207578	5.50047e-14
rs698927	1	93836218	DR1	C	A	441016	0.183785	-0.0183059	0.00256302	9.20026e-13
rs320369	1	118143517	AL157902.3	G	A	441016	0.683292	-0.0125327	0.00214567	5.19996e-09
rs10631642	1	178502677	-	C	CTTT	441016	0.689424	0.0131387	0.00219147	2e-09
rs880315	1	10796866	CASZ1	C	T	441016	0.340211	-0.011772	0.00210497	2.19999e-08
rs36043408	1	203511492	OPTC	A	G	441016	0.502153	-0.0128072	0.00198554	1.09999e-10
rs61830291	1	221001142	LINC01352	C	A	441016	0.095791	0.0287484	0.00337913	1.80011e-17
rs11122450	1	230301811	GALNT2	G	T	441016	0.611733	-0.0481745	0.0020373	1.30017e-123
rs2131311	1	40435999	MFSD2A	G	A	441016	0.714636	-0.0124181	0.00222753	2.5e-08
rs112108602	1	51149820	FAF1	A	AG	441016	0.909696	0.0268214	0.00346931	1.10002e-14
rs1938566	1	98478981	MIR137HG	T	C	441016	0.834537	-0.0212127	0.00267054	1.99986e-15
rs11240358	1	205070573	RBBP5	A	G	441016	0.394026	0.0135651	0.00202953	2.29985e-11
rs11118310	1	219637671	RP11-392O17.1	T	A	441016	0.593476	0.0193178	0.00202011	1.10002e-21
rs1043897	1	230416399	GALNT2	T	G	441016	0.415585	-0.014664	0.00201517	3.40017e-13
rs1473886	2	20368519	RN7SL140P	T	G	441016	0.477624	-0.0181218	0.00198519	6.90081e-20
rs954244	2	121309231	AC073257.1	G	C	441016	0.254641	0.015323	0.00227424	1.59993e-11
rs2382825	2	219184275	PNKD	T	C	441016	0.622954	-0.0134774	0.00204919	4.79954e-11
rs676210	2	21231524	APOB	A	G	441016	0.205293	-0.0735169	0.00244968	7.09578e-198
rs4665972	2	27598097	SNX17	C	T	441016	0.604587	-0.10025	0.00203577	1e-200
rs150419156	2	27744937	GCKR	A	G	441016	0.015259	-0.0505491	0.00847063	2.39999e-09
rs10210970	2	28646847	RP11-373D23.3	T	C	441016	0.131448	0.0232557	0.00292788	1.99986e-15
rs13389219	2	165528876	COBLL1	T	C	441016	0.392551	-0.0376242	0.00202704	6.59933e-77
rs3731696	2	203431804	BMPR2	G	A	441016	0.121188	0.0218939	0.00303176	5.10035e-13
rs78058190	2	219699999	PRKAG3	A	G	441016	0.05045	0.0816071	0.00510649	1.69981e-57
rs2943645	2	227099180	NEU2	T	C	441016	0.646594	0.0402918	0.00207151	2.90001e-84
rs12475332	2	227232047	NEU2	G	T	441016	0.260988	-0.0140007	0.00225386	5.19996e-10
rs3820897	2	3642361	COLEC11	C	T	441016	0.819861	0.0197269	0.00260304	3.50026e-14
rs72784786	2	28489549	BRE	A	G	441016	0.060638	0.0263468	0.00416714	2.59998e-10
rs6752845	2	37095139	STRN	C	G	441016	0.431425	-0.0137812	0.00200389	6.09958e-12
rs7424120	2	59313974	LINC01122	T	C	441016	0.601724	-0.0123561	0.00203065	1.2e-09
rs1009360	2	65276049	CEP68	C	T	441016	0.41859	-0.0184832	0.00200785	3.40017e-20
rs5832650	2	85796961	VAMP8	C	CA	441016	0.59295	0.0112719	0.00202045	2.39999e-08
rs1420384	2	171583876	AC007405.4	T	G	441016	0.66699	-0.01279	0.00210534	1.2e-09
rs11904650	2	119745127	MARCO	G	A	441016	0.020999	0.0410641	0.00692419	2.99999e-09
rs4128205	2	165467068	GRB14	C	A	441016	0.509173	0.0115011	0.00199472	8.10009e-09
rs17326656	2	48962291	STON1-GTF2A1L	T	G	441016	0.238472	0.0174394	0.00233365	7.8001e-14
rs62135012	2	50731010	NRXN1	A	G	441016	0.357929	-0.0117482	0.00207507	1.5e-08
rs6432622	2	161340270	RBMS1	G	A	441016	0.490264	-0.0108868	0.00198007	3.79997e-08
rs78545596	2	202379923	ALS2CR11	TAA	T	441016	0.370326	-0.0121198	0.00212221	1.09999e-08
rs4675812	2	242395674	FARP2	A	G	441016	0.587882	-0.0142305	0.00201176	1.50003e-12
rs6800707	3	52516293	NISCH	G	C	441016	0.810543	0.0298848	0.00253832	5.30029e-32
rs62271373	3	150066540	SIAH2	A	T	441016	0.059967	0.0419639	0.00426588	7.8001e-23
rs62274099	3	156810578	LINC00880	T	C	441016	0.424205	0.0120882	0.00202424	2.30001e-09
rs2137557	3	188439236	LPP	C	T	441016	0.645612	0.0117624	0.00208003	1.6e-08
rs6805924	3	69879670	MITF	T	G	441016	0.430548	0.0109684	0.00200571	4.49997e-08
rs684773	3	135956305	KRT18P35	C	A	441016	0.766797	0.0291133	0.00234718	2.49977e-35
rs3103310	3	12473045	PPARG	G	A	441016	0.241785	0.0202549	0.00236652	1.10002e-17
rs9831084	3	37025661	EPM2AIP1	C	T	441016	0.461922	-0.0118516	0.00199656	2.90001e-09
rs9859117	3	127397553	ABTB1	C	G	441016	0.202649	0.0147856	0.00247772	2.39999e-09
rs73238173	3	142110644	XRN1	G	C	441016	0.129955	-0.0165938	0.00295427	1.89998e-08
rs10513688	3	170727218	SLC2A2	A	G	441016	0.097403	0.0247828	0.00334924	1.39991e-13
rs79287178	3	172294500	LINC02068	A	G	441016	0.031151	0.0500946	0.00600435	7.19946e-17
rs11185542	3	196187927	-	C	G	441016	0.727914	-0.0126395	0.00223848	1.6e-08
rs34389637	3	12132016	SYN2	C	CT	441016	0.934514	0.025209	0.0040263	3.79997e-10
rs6792725	3	24520283	THRB	G	A	441016	0.692404	-0.0152543	0.00221886	6.20012e-12
rs55807798	3	47345386	KLHL18	A	AT	441016	0.421424	-0.0118952	0.00205212	6.80002e-09
rs13066793	3	87037543	VGLL3	G	A	441016	0.090095	-0.0224583	0.00347278	1e-10
rs57996145	4	26062913	RP11-263J14.1	G	GT	441016	0.83326	-0.0292341	0.00268763	1.50003e-27
rs12504746	4	39646631	RP11-539G18.3	T	C	441016	0.192857	-0.0152674	0.00252148	1.40001e-09
rs2237029	4	55535336	KIT	A	G	441016	0.601353	-0.0139399	0.00204019	8.30042e-12
rs13101504	4	69446344	AC112518.3	G	T	441016	0.412851	0.0195598	0.00240753	4.49987e-16
rs1347188	4	124743259	LINC01091	G	A	441016	0.245797	0.0139021	0.00231385	1.89998e-09
rs71603401	4	18034463	MTCO3P44	G	A	441016	0.136804	0.0264991	0.00291753	1.10002e-19
rs11722924	4	77396854	SHROOM3	C	G	441016	0.53531	0.0129095	0.00199093	8.9002e-11
rs13118477	4	89704367	FAM13A	A	G	441016	0.392654	0.0149897	0.00203847	1.9002e-13
rs148827772	4	110766064	LRIT3	G	A	441016	0.022544	0.0465516	0.00710636	5.70033e-11
rs11100083	4	157682598	PDGFC	C	T	441016	0.226214	-0.0160248	0.00237585	1.50003e-11
rs2604568	4	15102518	RP11-665G4.1	A	T	441016	0.663895	0.0116923	0.00210543	2.80001e-08
rs278981	4	40428010	RBM47	C	T	441016	0.758155	0.0125871	0.00229058	3.89996e-08
rs3775228	4	87985166	AFF1	T	C	441016	0.399717	0.0338197	0.00203602	5.79963e-62
rs6532798	4	100054827	ADH4	T	C	441016	0.697405	0.013792	0.00216353	1.79999e-10
rs13108218	4	3443931	HGFAC	G	A	441016	0.614859	-0.0305169	0.00205811	9.70063e-50
rs13107325	4	103188709	SLC39A8	T	C	441016	0.074905	0.0300749	0.00377743	1.69981e-15
rs7735249	5	53310139	ARL15	G	C	441016	0.112767	0.0268635	0.00315997	1.9002e-17
rs55646464	5	173324971	CPEB4	T	G	441016	0.300087	0.0121913	0.00217016	1.89998e-08
rs72644085	5	55783832	AC116606.1	C	T	441016	0.146036	-0.0196036	0.00281241	3.19963e-12
rs373798	5	55794120	AC116606.1	ATTTTACAGAGAGCTGATTGGTCTG	A	441016	0.917018	0.0317126	0.00378401	5.30029e-17
rs193735	5	130672958	CDC42SE2	A	G	441016	0.036665	0.0329807	0.00529922	4.90004e-10
rs970069	5	140888248	PCDHGA4	T	C	441016	0.212039	0.0162322	0.00243455	2.60016e-11
rs6882076	5	156390297	TIMD4	C	T	441016	0.634285	0.0331011	0.00206122	4.90004e-58
rs62397245	5	176750688	-	G	C	441016	0.22236	0.0149941	0.00239634	3.89996e-10
rs11746801	5	55990342	AC116606.1	A	G	441016	0.637069	-0.0123657	0.00207937	2.69998e-09
rs4976033	5	67714246	JMY	G	A	441016	0.402122	0.0177909	0.00205178	4.30031e-18
rs7704653	5	90255685	ADGRV1	G	A	441016	0.723029	0.0157533	0.00224582	2.29985e-12
rs72801474	5	132444128	HSPA4	A	G	441016	0.091843	-0.0307938	0.00344154	3.59998e-19
rs13354321	5	157925297	RP11-32D16.1	C	T	441016	0.409787	-0.0154305	0.00201429	1.9002e-14
rs1316753	5	78531337	JMY	C	G	441016	0.394062	-0.0145732	0.00202974	7.00003e-13
rs7714361	5	112490629	MCC	C	A	441016	0.233667	0.0138858	0.00236622	4.39997e-09
rs1045241	5	118729286	TNFAIP8	T	C	441016	0.270943	-0.0206988	0.00224699	3.19963e-20
rs11429307	5	55857025	C5orf67	G	GT	441016	0.80902	-0.0465382	0.00253471	2.70023e-75
rs325485	5	103995368	RP11-6N13.1	G	A	441016	0.602889	-0.0117435	0.00204042	8.60003e-09
rs7244	5	153800513	GALNT10	A	G	441016	0.174166	0.0151978	0.00261808	6.4e-09
rs78588343	6	7249460	RREB1	A	G	441016	0.176216	-0.0155231	0.0026035	2.5e-09
rs28752924	6	31303922	HLA-B	G	T	441016	0.243148	0.0243875	0.00276364	1.10002e-18
rs186413375	6	32525981	HLA-DRB6	C	A	441016	0.083486	0.037979	0.00423249	2.90001e-19
rs138191773	6	72522321	RNU6-248P	A	G	441016	0.017021	-0.0471717	0.00791884	2.59998e-09
rs9373056	6	133797208	EYA4	T	C	441016	0.320263	-0.0122839	0.00212321	7.19996e-09
rs17585887	6	139835498	AL356739.1	C	T	441016	0.591074	-0.0285849	0.00201656	1.29987e-45
rs9376511	6	140611419	AL356739.1	G	A	441016	0.203288	-0.0154993	0.00246511	3.2e-10
rs4134963	6	20486798	E2F3	T	C	441016	0.189878	-0.0189544	0.00254235	8.99912e-14
rs28383314	6	32587213	TBC1D22B	C	T	441016	0.624109	0.0379005	0.00204671	1.50003e-76
rs77009508	6	161004972	LPA	G	A	441016	0.073734	0.0450912	0.00379997	1.80011e-32
rs9368503	6	27303745	ZFP57	T	A	441016	0.510113	-0.0119616	0.00198801	1.79999e-09
rs998584	6	43757896	VEGFA	A	C	441016	0.482727	0.0401182	0.00198999	2.19989e-90
rs62427982	6	107437166	BEND3	T	C	441016	0.32217	-0.0133153	0.00213196	4.20001e-10
rs186696265	6	161111700	RP1-155D22.1	T	C	441016	0.014693	-0.104318	0.00828522	2.39994e-36
rs729761	6	43804571	RP11-344J7.3	G	T	441016	0.711859	0.0177868	0.00221435	9.49948e-16
rs1835346	6	161162290	PLG	G	A	441016	0.023874	-0.0391877	0.00654659	2.19999e-09
rs35786744	6	29956755	DDX39BP2	A	AT	441016	0.953453	-0.0270918	0.0048226	1.89998e-08
rs1064173	6	32627480	HLA-DQB1	A	G	441016	0.284399	-0.0213585	0.00230298	1.80011e-20
rs2983896	6	97029871	FHL5	A	G	441016	0.21474	0.0137912	0.00242177	1.2e-08
rs9480889	6	109189021	ARMC2	G	C	441016	0.783137	0.0163067	0.0024101	1.29987e-11
rs6916318	6	127435106	RSPO3	T	A	441016	0.530533	0.0267283	0.0019907	4.19952e-41
rs73025562	6	160562481	SLC22A1	A	G	441016	0.245879	0.0138633	0.00231292	2e-09
rs852388	7	5574239	ACTB	C	G	441016	0.211278	0.0157124	0.00245601	1.6e-10
rs35140741	7	15906686	-	CAAAAAAAA	C	441016	0.634615	-0.0155759	0.00206772	5.00035e-14
rs62459095	7	44267538	CAMK2B	T	C	441016	0.061781	-0.0319865	0.00426882	6.70039e-14
rs2240466	7	72856269	BAZ1B	A	G	441016	0.122916	-0.122769	0.00301848	1e-200
rs41785	7	116486020	CAPZA2	A	C	441016	0.417487	-0.0150445	0.00201492	8.19974e-14
rs62473520	7	130583442	AC058791.1	C	T	441016	0.077998	-0.0211003	0.00380118	2.80001e-08
rs71538127	7	1010801	COX19	G	C	441016	0.122052	0.0176494	0.00303718	6.19998e-09
rs10242866	7	17920613	SNX13	T	C	441016	0.398698	0.015793	0.00202877	7.00003e-15
rs10642257	7	25992323	CTD-2227E11.1	A	AAGGCC	441016	0.839273	0.0370518	0.00271209	1.69981e-42
rs1799831	7	44199142	GCK	T	C	441016	0.156029	0.024506	0.00273953	3.69999e-19
rs7786339	7	72139093	TYW1B	T	C	441016	0.168936	0.016328	0.00265352	7.59994e-10
rs72555385	7	73123473	STX1A	G	A	441016	0.048975	0.0653776	0.0046178	1.69981e-45
rs10277582	7	17284989	AC003075.4	T	C	441016	0.118591	-0.0173714	0.00308015	1.7e-08
rs2699805	7	26394297	SNX10	A	G	441016	0.399672	-0.0201313	0.00203748	5.10035e-23
rs12669911	7	32262377	PDE1C	C	A	441016	0.614026	-0.0118536	0.00205405	7.90005e-09
rs72603744	7	75647167	STYXL1	C	A	441016	0.315623	-0.0125232	0.00213684	4.60002e-09
rs12530679	7	106632113	PRKAR2B	G	A	441016	0.48466	-0.0121299	0.00201682	1.79999e-09
rs75721796	7	150296604	RP11-632K21.7	A	G	441016	0.214459	0.0210491	0.00245993	1.20005e-17
rs4731701	7	130430930	KLF14	T	C	441016	0.493088	-0.0325803	0.00198921	2.70023e-60
rs4841580	8	11517977	GATA4	C	T	441016	0.434941	-0.0245383	0.00200093	1.39991e-34
rs79153732	8	19662937	INTS10	T	C	441016	0.017389	0.0773626	0.00758596	1.99986e-24
rs7000494	8	19873502	LPL	C	G	441016	0.030042	0.136538	0.00584159	7.99834e-121
rs150564454	8	19972140	AC100802.3	A	G	441016	0.011556	-0.101751	0.00963178	4.40048e-26
rs3860846	8	126631687	RP11-136O12.2	T	C	441016	0.27531	0.0297027	0.00224011	4.00037e-40
rs1544980	8	10677981	CTD-2135J3.4	C	T	441016	0.198644	0.0238704	0.00248513	7.59976e-22
rs343	8	19810787	LPL	A	C	441016	0.083129	-0.141493	0.00361052	1e-200
rs2081687	8	59388565	CYP7A1	C	T	441016	0.663201	-0.0261379	0.00209126	7.59976e-36
rs6999569	8	126475770	RP11-136O12.2	G	A	441016	0.470737	-0.0860885	0.00198061	1e-200
rs13264304	8	18214065	NATP	G	C	441016	0.151023	0.0189102	0.00276507	8.00018e-12
rs308	8	19817476	LPL	G	T	441016	0.020597	-0.159413	0.00698442	2.60016e-115
rs13269725	8	72459889	RP11-1102P16.1	G	A	441016	0.078416	0.0349878	0.0036804	1.99986e-21
rs3808477	8	116670347	TRPS1	T	C	441016	0.279294	-0.0133854	0.00220342	1.2e-09
rs11434143	8	144306597	GPIHBP1	G	GT	441016	0.810945	0.015911	0.00257101	6.1e-10
rs75609851	8	19871080	LPL	A	G	441016	0.01048	-0.199116	0.0100401	1.59993e-87
rs2407278	8	37399290	LINC01605	G	A	441016	0.030154	-0.0339449	0.00581961	5.39995e-09
rs28439112	8	64664690	RP11-32K4.1	A	T	441016	0.255528	0.0126014	0.00226754	2.69998e-08
rs2244278	9	107661129	ABCA1	A	C	441016	0.120553	-0.0269912	0.00306133	1.20005e-18
rs76645731	9	134946089	MED27	AG	A	441016	0.318734	0.0127005	0.00214229	3.09999e-09
rs1567353	9	1033773	LINC01230	G	C	441016	0.307644	0.0148202	0.00216358	7.39946e-12
rs581080	9	15305378	TTC39B	C	G	441016	0.819008	0.0175432	0.00258442	1.10002e-11
rs696825	9	86583076	HNRNPK	T	C	441016	0.252926	-0.0202838	0.00228763	7.50067e-19
rs10797119	9	92202495	GADD45G	C	T	441016	0.536622	0.0157113	0.00200465	4.60045e-15
rs2131919	9	95283887	ECM2	G	A	441016	0.164266	0.0173511	0.00268396	1e-10
rs2519093	9	136141870	ABO	T	C	441016	0.184548	-0.021158	0.00256189	1.50003e-16
rs7847285	9	13723175	LINC00583	C	T	441016	0.589213	-0.0116104	0.00202626	1e-08
rs10811662	9	22134253	CDKN2B-AS1	A	G	441016	0.173212	-0.0154098	0.0026291	4.60002e-09
rs7861679	9	123375589	MEGF9	T	C	441016	0.696815	0.0122025	0.00216741	1.79999e-08
rs11187019	10	94248310	IDE	G	A	441016	0.550621	-0.0116437	0.00200546	6.4e-09
rs10822163	10	65124098	JMJD1C	G	C	441016	0.473369	-0.0321674	0.00199059	9.70063e-59
rs7077812	10	81096071	PPIF	C	T	441016	0.194911	0.0142284	0.00250611	1.40001e-08
rs2068888	10	94839642	CYP26A1	A	G	441016	0.450732	-0.0318216	0.00199589	3.19963e-57
rs56397607	10	114042643	TECTB	G	A	441016	0.182538	0.0174851	0.00257608	1.10002e-11
rs80276949	10	52373245	SGMS1	A	G	441016	0.022677	0.0457563	0.00669008	8.00018e-12
rs113344423	10	95316037	FFAR4	A	G	441016	0.060177	0.0434468	0.00428926	4.10015e-24
rs55767272	10	63702572	ARID5B	C	A	441016	0.065077	-0.0282011	0.00403602	2.80027e-12
rs11000468	10	74711376	PLA2G12B	T	C	441016	0.255269	-0.0148544	0.00231748	1.5e-10
rs34672664	10	103730487	C10orf76	T	TG	441016	0.929808	0.0216095	0.003902	3.09999e-08
rs2487294	10	113937941	GPAM	T	G	441016	0.723477	0.0183191	0.00222084	1.59993e-16
rs140107293	10	5267191	AKR1C4	G	A	441016	0.154707	-0.0227003	0.00275296	1.59993e-16
rs3758413	10	17268839	VIM	C	T	441016	0.417724	0.0111232	0.00201767	3.50002e-08
rs10883026	10	99793865	CRTAC1	T	C	441016	0.521569	-0.0144604	0.00200472	5.50047e-13
rs2773469	10	115798895	ADRB1	G	A	441016	0.733286	-0.0188717	0.00225426	5.70033e-17
rs1133400	10	134459388	INPP5A	G	A	441016	0.219923	0.0137462	0.00239759	9.80009e-09
rs499293	11	30504660	MPPED2	A	G	441016	0.65807	-0.0117912	0.00208902	1.7e-08
rs174566	11	61592362	FADS2	G	A	441016	0.34974	0.0485019	0.00207982	2.79898e-120
rs480823	11	116525730	AP000770.1	C	T	441016	0.078996	0.15572	0.00371974	1e-200
rs150423652	11	116603816	BUD13	T	G	441016	0.006675	0.285824	0.0122924	1.39959e-119
rs551243	11	66074483	RP11-867G23.13	C	G	441016	0.469258	0.0143952	0.00199178	4.90004e-13
rs10899490	11	78105879	GAB2	T	C	441016	0.161369	-0.0170082	0.00269347	2.69998e-10
rs61905078	11	116596309	BUD13	C	A	441016	0.073841	0.199898	0.00379494	1e-200
rs150555490	11	116697081	APOA4	T	C	441016	0.056868	-0.0384234	0.00427544	2.49977e-19
rs61729990	11	117052532	SIDT2	A	C	441016	0.017888	-0.0558488	0.00752135	1.10002e-13
rs117291242	11	380315	B4GALNT4	T	C	441016	0.036536	0.0297851	0.00528225	1.7e-08
rs117287238	11	15090794	CALCB	A	G	441016	0.028185	-0.0394324	0.00614684	1.40001e-10
rs75268115	11	18301915	HPS5	G	A	441016	0.084699	-0.0207435	0.0035798	6.80002e-09
rs326222	11	47259668	DDB2	C	T	441016	0.697957	0.0252203	0.00215698	1.39991e-31
rs11600815	11	14797227	PDE3B	A	G	441016	0.051753	-0.0322469	0.00458644	2.09991e-12
rs2302263	11	64021821	PLCB3	T	C	441016	0.088863	0.0436112	0.00349051	8.00018e-36
rs7947951	11	13356030	ARNTL	G	A	441016	0.689254	0.0193777	0.00214074	1.39991e-19
rs11030107	11	27694835	BDNF	G	A	441016	0.260757	0.0160418	0.00225693	1.20005e-12
rs3974807	11	49161967	UBTFL9	T	C	441016	0.189267	0.0159776	0.00253125	2.80001e-10
rs10750766	11	65473798	KAT5	A	C	441016	0.709959	0.0193855	0.00218742	7.8001e-19
rs78484485	11	116598065	BUD13	A	G	441016	0.054016	-0.0758529	0.00439863	1.20005e-66
rs79357714	11	116902639	SIK3	G	A	441016	0.045724	-0.0289463	0.00476453	1.2e-09
rs75942983	12	62787720	USP15	T	A	441016	0.083627	-0.0201303	0.00361206	2.5e-08
rs10773049	12	124506631	RFLNA	C	T	441016	0.39535	-0.0290398	0.00203691	4.10015e-46
rs67981690	12	21343886	SLCO1B1	G	A	441016	0.129887	0.0299225	0.00297454	8.30042e-24
rs4760254	12	57766392	R3HDM2	C	G	441016	0.23908	-0.0281414	0.00232488	1e-33
rs139386986	12	34821442	AK6P1	T	C	441016	0.092129	-0.0216903	0.0035608	1.09999e-09
rs4761234	12	69732105	RP11-1143G9.5	C	T	441016	0.484365	-0.0140236	0.00199376	1.99986e-12
rs117233107	12	4328521	CCND2-AS1	A	G	441016	0.015176	-0.0732317	0.0086122	1.80011e-17
rs10773000	12	123736084	C12orf65	T	G	441016	0.332276	-0.0149294	0.0021148	1.69981e-12
rs7308584	12	6706744	CHD4	A	G	441016	0.184436	0.0149992	0.00256911	5.30005e-09
rs7134375	12	20473758	RP11-284H19.1	A	C	441016	0.431174	-0.0171435	0.00200504	1.20005e-17
rs7135509	12	22765676	RP11-268P4.4	C	T	441016	0.293196	-0.0121338	0.00221197	4.09996e-08
rs35763453	12	46215895	ARID2	C	T	441016	0.058647	0.02845	0.00435137	6.20012e-11
rs12424054	12	107186747	RIC8B	A	G	441016	0.232437	0.0191212	0.00235346	4.49987e-16
rs4765148	12	124478637	ZNF664	T	G	441016	0.312686	-0.0251537	0.0021456	9.70063e-32
rs11274835	13	114631536	-	CGAGTGTGGGAATCT	C	441016	0.174385	-0.0254256	0.0027693	4.30031e-20
rs149778057	13	31007805	UBE2L5P	C	A	441016	0.32832	-0.0157568	0.0022259	1.50003e-12
rs7400002	13	114524944	GAS6	G	A	441016	0.230609	0.0139701	0.00236663	3.59998e-09
rs7140110	13	114544024	GAS6	C	T	441016	0.298338	0.0283172	0.00217811	1.20005e-38
rs6562773	13	74188935	LINC00393	G	A	441016	0.547533	-0.0120538	0.00201057	2e-09
rs9561643	13	95253131	GPR180	C	A	441016	0.314726	0.0167149	0.00214481	6.4998e-15
rs1340819	13	29145323	EIF4A1P7	C	A	441016	0.345011	-0.0121655	0.00209472	6.29999e-09
rs2812208	13	50707087	DLEU1	C	G	441016	0.02089	-0.048426	0.00696323	3.50026e-12
rs9584870	13	99245866	STK24-AS1	C	T	441016	0.366179	-0.0123562	0.00210377	4.30002e-09
rs2070341	14	24545375	CPNE6	T	C	441016	0.60309	0.0113012	0.00203413	2.80001e-08
rs2240533	14	71541026	PCNX1	C	T	441016	0.309898	-0.0129897	0.00215234	1.6e-09
rs61993685	14	100765823	SLC25A29	C	T	441016	0.076413	-0.0234087	0.00373997	3.89996e-10
rs6572807	14	52480621	NID2	G	A	441016	0.267065	0.0124759	0.00224899	2.90001e-08
rs12880341	14	64236191	RP11-804M7.2	C	T	441016	0.159023	0.0209696	0.00273647	1.80011e-14
rs56902258	14	23733114	RNF212B	A	T	441016	0.196198	-0.0151434	0.0025129	1.7e-09
rs139974673	15	44027885	CATSPER2P1	C	T	441016	0.026131	0.143073	0.00623867	2.19786e-116
rs11637681	15	40387971	BMF	G	A	441016	0.276291	0.0125866	0.00224251	2e-08
rs150460588	15	57023457	ZNF280D	C	T	441016	0.044425	0.0326952	0.00484966	1.59993e-11
rs2043085	15	58680954	ALDH1A2	C	T	441016	0.612184	-0.0308028	0.00204157	1.9002e-51
rs1077835	15	58723426	LIPC	G	A	441016	0.220459	0.0473668	0.00240452	2.19989e-86
rs12440800	15	61960302	RP11-507B12.1	T	A	441016	0.255149	0.0161	0.00229294	2.19989e-12
rs12902047	15	41915522	MGA	C	A	441016	0.313907	-0.0129253	0.00214533	1.7e-09
rs10152471	15	101890913	PCSK6	A	G	441016	0.388656	-0.0135209	0.00204778	4.00037e-11
rs275184	15	39444679	RP11-624L4.1	G	T	441016	0.162051	-0.0173487	0.00275263	2.90001e-10
rs17184382	15	63792486	USP3	C	A	441016	0.425367	-0.0219251	0.00201039	1.10002e-27
rs1037117	15	102068658	RP11-14C10.6	A	G	441016	0.254798	0.0172213	0.00229153	5.70033e-14
rs143076454	16	921179	LMF1	A	G	441016	0.018647	0.0403999	0.00735364	3.89996e-08
rs12926107	16	88004092	BANP	G	A	441016	0.454903	0.0126364	0.0020014	2.69998e-10
rs2937124	16	69862109	WWP2	T	C	441016	0.362769	-0.0182561	0.00212336	8.10028e-18
rs12928099	16	15150505	PDXDC1	A	C	441016	0.296442	-0.0282116	0.00218133	2.90001e-38
rs3814883	16	29994922	TAOK2	T	C	441016	0.482498	0.0148926	0.00199657	8.69961e-14
rs12446515	16	56987015	AC012181.1	T	C	441016	0.322889	-0.0334207	0.00213589	3.50026e-55
rs34682685	16	72096227	TXNL4B	A	G	441016	0.104198	0.0337428	0.00326987	5.79963e-25
rs4471666	16	85198965	GSE1	G	T	441016	0.069488	-0.022461	0.00396699	1.5e-08
rs28577186	16	4488191	DNAJA3	A	G	441016	0.664571	-0.0163428	0.00211672	1.20005e-14
rs2925979	16	81534790	CMIP	C	T	441016	0.699976	-0.0322092	0.00217095	8.49963e-50
rs742036	16	960725	LMF1	A	G	441016	0.375259	-0.0143632	0.00205112	2.49977e-12
rs112381903	17	41388250	LINC00854	T	A	441016	0.06731	0.0231649	0.00400864	7.49998e-09
rs117431393	17	42355095	AC003043.1	G	A	441016	0.035446	0.0312254	0.00537977	6.49995e-09
rs12185242	17	47407071	ZNF652	C	A	441016	0.454836	0.0175265	0.00199898	1.80011e-18
rs1801689	17	64210580	APOH	C	A	441016	0.030543	-0.06613	0.00577722	2.39994e-30
rs60856912	17	65892343	BPTF	T	G	441016	0.162906	0.0248329	0.00270829	4.79954e-20
rs9889402	17	73364216	GRB2	A	G	441016	0.728192	0.0122827	0.00222926	3.59998e-08
rs4969179	17	76391454	PGS1	G	T	441016	0.60445	-0.0177529	0.00203649	2.80027e-18
rs12948505	17	464962	VPS53	T	C	441016	0.194119	0.0138887	0.00251214	3.2e-08
rs2304969	17	4692559	GLTPD2	T	G	441016	0.144932	-0.0161469	0.0028501	1.5e-08
rs1292065	17	57906288	VMP1	G	C	441016	0.709244	-0.0139237	0.00218669	1.89998e-10
rs11078597	17	1618363	WDR81	C	T	441016	0.186613	0.0191708	0.0025513	5.70033e-14
rs9902027	17	7440984	Y_RNA	T	C	441016	0.77437	-0.0151609	0.00238645	2.1e-10
rs7215055	17	17458353	PEMT	G	A	441016	0.062892	0.0389233	0.00410062	2.29985e-21
rs75634664	17	17538289	RP11-524F11.3	G	C	441016	0.059756	0.0362363	0.00433595	6.4003e-17
rs10775406	17	46197755	SNX11	G	A	441016	0.759694	0.0206571	0.00232578	6.59933e-19
rs145947882	17	41809207	RP11-209M4.1	C	A	441016	0.025952	0.137333	0.0063668	3.39625e-103
rs11664106	18	2846812	EMILIN2	T	A	441016	0.374102	-0.0125831	0.00210816	2.39999e-09
rs867939	18	19911690	RP11-535A5.1	A	G	441016	0.57621	-0.0136048	0.00202516	1.80011e-11
rs7239575	18	21120035	NPC1	C	T	441016	0.490494	-0.0160767	0.00199133	6.79986e-16
rs2187114	18	70517838	NETO1	A	G	441016	0.101024	-0.0185151	0.00330375	2.1e-08
rs6506033	18	289209	RP11-705O1.8	T	C	441016	0.072523	-0.0228948	0.00383903	2.5e-09
rs921971	18	57861663	RP11-795H16.2	C	T	441016	0.265901	0.01565	0.00225602	4.00037e-12
rs62102718	19	33891013	PEPD	T	A	441016	0.286196	0.0202348	0.00220142	3.90032e-20
rs5112	19	45430280	APOC1P1	G	C	441016	0.533428	0.0684501	0.00213412	1e-200
rs117316645	19	45458212	CLPTM1	A	G	441016	0.0421	0.0277821	0.00495454	2.1e-08
rs62112763	19	7220013	INSR	G	C	441016	0.438929	0.01935	0.00200786	5.60015e-22
rs483808	19	7957481	LRRC8E	T	C	441016	0.701973	-0.0136636	0.00218517	4e-10
rs62117489	19	8442202	-	A	C	441016	0.056432	-0.0427743	0.00431389	3.59998e-23
rs2305746	19	35556300	HPN	G	A	441016	0.933319	0.0282544	0.0039744	1.20005e-12
rs8102873	19	57488423	CTC-258N23.3	T	C	441016	0.584919	0.0123302	0.00201474	9.40005e-10
rs10405944	19	33728001	SLC7A10	C	T	441016	0.483077	-0.013209	0.00201995	6.20012e-11
rs483082	19	45416178	APOC1	T	G	441016	0.23535	0.0862119	0.00234474	1e-200
rs116843064	19	8429323	ANGPTL4	A	G	441016	0.019327	-0.226505	0.00721009	1e-200
rs58542926	19	19379549	TM6SF2	T	C	441016	0.074608	-0.103184	0.00378074	5.29663e-164
rs188247550	19	19396616	SUGP1	T	C	441016	0.013117	-0.134286	0.00913128	5.90065e-49
rs62128802	19	48341814	CRX	T	C	441016	0.183216	-0.0158746	0.00257782	7.39997e-10
rs2081194	19	49263477	FUT1	C	G	441016	0.600934	-0.0214115	0.00207674	6.29941e-25
rs71368855	19	56087586	ZNF579	T	C	441016	0.115087	0.026073	0.00312826	7.8001e-17
rs2092203	20	39858545	ZHX3	T	C	441016	0.481154	0.0136756	0.00199323	6.79986e-12
rs6073958	20	44551855	RP11-323C15.1	C	T	441016	0.198674	0.0556952	0.00249344	1.59956e-110
rs8126001	20	62711459	OPRL1	T	C	441016	0.489576	-0.0163778	0.00199681	2.39994e-16
rs149142833	20	32188142	CBFA2T2	T	C	441016	0.156359	0.0169358	0.00276509	9.09997e-10
rs6028716	20	38547459	RP11-101E14.3	A	G	441016	0.258428	-0.0128217	0.00228302	2e-08
rs55966194	20	45599090	EYA2	G	C	441016	0.281997	-0.0178509	0.00221245	7.10068e-16
rs151235402	20	569164	RP5-971N18.3	T	C	441016	0.015827	0.0521833	0.00815144	1.5e-10
rs7274718	20	56113783	RP13-379L11.3	A	G	441016	0.598516	0.0159491	0.00202919	3.80014e-15
rs394872	21	46582100	ADARB1	T	C	441016	0.536237	0.0111807	0.00200285	2.39999e-08
rs6517522	21	40553845	PSMG1	C	T	441016	0.498138	-0.0129031	0.00199242	9.3994e-11
rs140288	22	24335977	AP000351.4	A	G	441016	0.566711	-0.0132623	0.00200841	4.00037e-11
rs134551	22	28807625	TTC28	T	C	441016	0.335438	-0.0116536	0.00211111	3.40001e-08
rs2267373	22	38600542	MAFF	T	C	441016	0.580693	0.0215638	0.00202145	1.39991e-26
rs5755799	22	36012864	MB	G	C	441016	0.453747	0.0118859	0.00200343	2.99999e-09
rs2071887	22	38879010	KDELR3	A	T	441016	0.344804	0.016312	0.00209671	7.29962e-15
rs4253750	22	46613852	PPARA	C	T	441016	0.214455	0.0177576	0.00243701	3.19963e-13

## Sheet: Supplementary Table 3
Supplementary Table 3. Summary of the 177 genetic instruments significantly associated with low-density lipoprotein cholesterol (LDL-C).
SNP	Chr	Position	GENE	Effect allele	Other allele	Samplesize	EAF	Beta	SE	Pval
rs115458560	1	110061974	AMIGO1	C	T	440546	0.018563	-0.0503391	0.0077049	6.4003e-11
rs6667939	1	198994619	LINC01221	T	C	440546	0.71867	0.0153061	0.00232969	5.00035e-11
rs12078100	1	16512586	ARHGEF19-AS1	G	C	440546	0.623087	0.0131127	0.00214876	1e-09
rs114165349	1	27021913	ARID1A	C	G	440546	0.023172	0.056229	0.00695521	6.20012e-16
rs140584594	1	110232983	GSTM1	G	A	440546	0.730069	-0.01433	0.00232961	7.69999e-10
rs1183851	1	62958658	DOCK7	C	T	440546	0.395544	0.024377	0.00213943	4.49987e-30
rs6680227	1	109798914	CELSR2	A	G	440546	0.035237	-0.0746581	0.00563322	4.30031e-40
rs2642438	1	220970028	44986	G	A	440546	0.702657	0.0253218	0.00227308	8.00018e-29
rs28631087	1	235109214	RP11-443B7.1	C	T	440546	0.21274	-0.0161901	0.0025459	2e-10
rs880315	1	10796866	CASZ1	C	T	440546	0.34024	-0.0152225	0.00220678	5.30029e-12
rs55637835	1	55466303	BSND	T	C	440546	0.120881	-0.0187129	0.00324835	8.40001e-09
rs11591147	1	55505647	PCSK9	T	G	440546	0.017468	-0.348456	0.00793088	1e-200
rs472495	1	55521313	PCSK9	T	G	440546	0.648959	0.0425743	0.00218093	7.29962e-85
rs4970834	1	109814880	CELSR2	T	C	440546	0.186642	-0.105303	0.00268179	1e-200
rs556107	1	234853059	RP4-781K5.7	T	C	440546	0.523338	0.0351712	0.00208846	1.20005e-63
rs34596921	1	25773708	TMEM57	T	TA	440546	0.579879	0.0268324	0.00212986	2.19989e-36
rs1556562	1	93034023	EVI5	T	G	440546	0.790033	0.0190249	0.00248903	2.09991e-14
rs10910476	1	234734956	IRF2BP2	T	C	440546	0.555163	0.0123938	0.00210193	3.69999e-09
rs13020929	2	44327463	AC019129.1	A	G	440546	0.4567	0.0145846	0.00209518	3.40017e-12
rs12471768	2	64928603	SERTAD2	C	T	440546	0.704119	0.0135999	0.00228112	2.5e-09
rs6732741	2	21094034	AC012361.1	A	T	440546	0.119324	-0.0280985	0.00322423	2.90001e-18
rs6709904	2	44080324	ABCG8	G	A	440546	0.112585	-0.043441	0.00329601	1.10002e-39
rs4666384	2	20575012	SLC7A15P	G	A	440546	0.678914	-0.016633	0.00224003	1.10002e-13
rs934197	2	21267461	APOB	A	G	440546	0.33544	0.0832348	0.00220298	1e-200
rs7562734	2	63047973	EHBP1	C	G	440546	0.322299	-0.0201126	0.00222879	1.80011e-19
rs150474434	2	118845121	INSIG2	A	G	440546	0.101353	-0.0347623	0.00347063	1.29987e-23
rs17050272	2	121306440	AC073257.2	A	G	440546	0.409275	-0.0205597	0.00211549	2.49977e-22
rs7569317	2	203527979	FAM117B	C	T	440546	0.530638	0.017881	0.00208232	8.9002e-18
rs56236159	2	3636478	COLEC11	G	T	440546	0.13149	0.0177139	0.00307979	8.79995e-09
rs4954192	2	135632981	ACMSD	T	C	440546	0.373474	0.0146629	0.00213654	6.70039e-12
rs2287622	2	169830328	-	G	A	440546	0.602794	-0.0211572	0.00212931	2.90001e-23
rs1250258	2	216300185	FN1	T	C	440546	0.736649	0.0137745	0.00236771	5.99998e-09
rs11568318	2	234665498	UGT1A4	A	C	440546	0.066246	0.0256951	0.00417849	7.79992e-10
rs1260326	2	27730940	GCKR	C	T	440546	0.604443	-0.0347299	0.00212546	5.10035e-60
rs6544713	2	44073881	ABCG8	C	T	440546	0.676864	-0.0537152	0.00222274	5.00035e-129
rs148150904	2	109064447	GCC2	TTAAAG	T	440546	0.189702	0.0158136	0.00265248	2.5e-09
rs13076933	3	12327431	PPARG	G	T	440546	0.259454	-0.020994	0.00239027	1.59993e-18
rs9832727	3	142649110	RP11-372E1.4	G	C	440546	0.339636	-0.0147604	0.00220388	2.09991e-11
rs9834932	3	32535382	CMTM6	G	A	440546	0.08883	-0.0322172	0.00366408	1.50003e-18
rs71311871	3	58420613	PDHB	G	A	440546	0.083052	-0.0283073	0.00378458	7.50067e-14
rs5849920	3	69820400	-	G	GT	440546	0.363809	-0.0141684	0.00225047	3.09999e-10
rs9289196	3	122268506	PARP9	C	T	440546	0.173786	0.0173702	0.00275673	2.99999e-10
rs113177823	3	132217703	DNAJC13	A	G	440546	0.054136	-0.0411737	0.00466039	1e-18
rs3732359	3	119536429	NR1I2	A	G	440546	0.78012	-0.0173556	0.00252038	5.70033e-12
rs13121616	4	7212389	SORCS2	G	A	440546	0.693553	0.0128507	0.00226135	1.29999e-08
rs9884390	4	69373407	UGT2B29P	C	T	440546	0.234121	0.0251489	0.00249163	5.90065e-24
rs1229984	4	100239319	ADH1B	C	T	440546	0.972799	0.0525797	0.00633356	1e-16
rs990619	4	156507678	TOMM22P4	G	C	440546	0.523638	-0.0118015	0.00208525	1.5e-08
rs13108218	4	3443931	HGFAC	G	A	440546	0.614867	-0.0177871	0.0021598	1.80011e-16
rs11099097	4	81167309	RP11-576N17.4	T	C	440546	0.291333	-0.0181876	0.00230231	2.80027e-15
rs13107325	4	103188709	SLC39A8	T	C	440546	0.074895	-0.0248331	0.00396439	3.79997e-10
rs7707394	5	74472939	ANKRD31	A	G	440546	0.357329	0.040448	0.00217281	2.39994e-77
rs12916	5	74656539	HMGCR	C	T	440546	0.400537	0.0621175	0.00212705	1.69824e-187
rs146433259	5	34713792	RAI14	T	C	440546	0.011736	-0.0569699	0.0103828	4.09996e-08
rs28590710	5	71932487	LINC02056	A	G	440546	0.196791	-0.017618	0.00274759	1.40001e-10
rs7734476	5	122848876	CSNK1G3	A	G	440546	0.550077	0.0187595	0.00209401	3.29989e-19
rs6874202	5	156391628	TIMD4	C	T	440546	0.634269	0.032331	0.00216292	1.59993e-50
rs116734477	5	52095024	ITGA1	T	C	440546	0.040837	-0.0473368	0.0052819	3.19963e-19
rs1016988	5	131744574	C5orf56	C	T	440546	0.190907	-0.0174377	0.00265087	4.79954e-11
rs3104412	6	32585967	TBC1D22B	G	A	440546	0.451531	-0.0189061	0.00209423	1.80011e-19
rs2745353	6	127452935	RSPO3	T	C	440546	0.5181	0.0126963	0.00208336	1.09999e-09
rs7776054	6	135418916	HBS1L	G	A	440546	0.261313	-0.0162316	0.00237493	8.19974e-12
rs12208357	6	160543148	SLC22A1	T	C	440546	0.070102	0.0569843	0.00409617	5.40008e-44
rs146534110	6	160578069	SLC22A1	T	G	440546	0.013304	0.0680211	0.00910045	7.8001e-14
rs118039278	6	160985526	LPA	A	G	440546	0.078672	0.0835056	0.00388533	1.79887e-102
rs7746081	6	16126934	MYLIP	A	G	440546	0.304113	-0.0234725	0.00226701	4.00037e-25
rs9496567	6	100602753	RP3-359N14.1	A	G	440546	0.243458	-0.0174316	0.00243272	7.8001e-13
rs79220007	6	26098474	HFE	C	T	440546	0.076135	-0.057338	0.00392142	1.99986e-48
rs3823376	6	29944184	HCG9	T	C	440546	0.502179	0.0172774	0.0020812	1e-16
rs34568880	6	31514448	ATP6V1G2	T	C	440546	0.013313	0.0560827	0.00908804	6.80002e-10
rs35919498	6	32676444	MTCO3P1	T	C	440546	0.116694	0.0458482	0.00327006	1.20005e-44
rs3127580	6	160710851	RP1-155D22.1	T	C	440546	0.155131	0.0357031	0.00287572	2.19989e-35
rs3822855	6	116316882	FRK	T	G	440546	0.40166	0.0178418	0.00212447	4.49987e-17
rs117733303	6	160922870	LPAL2	G	A	440546	0.018422	0.0838178	0.00773844	2.39994e-27
rs2820226	6	35045281	ANKS1A	A	G	440546	0.451903	-0.012864	0.00209731	8.60003e-10
rs9471968	6	42905235	CNPY3	G	A	440546	0.545696	-0.0116148	0.00209345	2.90001e-08
rs869412	7	1074134	C7orf50	C	T	440546	0.225684	-0.0142314	0.00250093	1.29999e-08
rs28406917	7	21449451	AC005094.2	T	C	440546	0.427624	0.0119057	0.00211433	1.79999e-08
rs56130071	7	21598753	DNAH11	C	G	440546	0.216984	0.0331798	0.00253796	4.70002e-39
rs61003864	7	36189798	EEPD1	C	T	440546	0.187128	0.0155966	0.00267616	5.60003e-09
rs60612724	7	98874892	MYH16	G	A	440546	0.038647	0.0323852	0.00541912	2.30001e-09
rs111338114	7	100330492	ZAN	G	A	440546	0.05601	-0.0287743	0.00492283	5.1e-09
rs10231941	7	100532540	RPS29P15	C	T	440546	0.177717	0.0198565	0.00272709	3.29989e-13
rs4148826	7	87074419	ABCB4	C	T	440546	0.18045	-0.0157917	0.0027233	6.69993e-09
rs35990695	7	44599142	DDX56	C	CA	440546	0.477095	0.0139746	0.00211732	4.10015e-11
rs2073547	7	44582331	NPC1L1	G	A	440546	0.184007	0.0355498	0.00267287	2.29985e-40
rs117139027	8	29024943	KIF13B	A	G	440546	0.017594	-0.0571106	0.00792993	5.90065e-13
rs28615248	8	55451193	SEC11B	C	T	440546	0.196095	0.0184347	0.00263568	2.70023e-12
rs4738684	8	59393273	CYP7A1	G	A	440546	0.664652	-0.0315439	0.00220937	2.99985e-46
rs34207171	8	110027094	-	C	CA	440546	0.700603	-0.0138892	0.00249538	2.59998e-08
rs55831924	8	145031968	PLEC	T	C	440546	0.361448	0.0156761	0.0021829	6.89922e-13
rs1350559	8	9367743	RP11-375N15.2	G	C	440546	0.401347	0.0137824	0.00213685	1.09999e-10
rs2737265	8	116667634	TRPS1	G	A	440546	0.28046	-0.0202743	0.002322	2.49977e-18
rs28601761	8	126500031	RP11-136O12.2	G	C	440546	0.418688	-0.0620105	0.00213624	2.89734e-185
rs9987289	8	9183358	RP11-115J16.1	G	A	440546	0.908808	0.0453824	0.00362169	5.10035e-36
rs34265667	8	41542093	ANK1	A	G	440546	0.033987	-0.0320529	0.00575731	2.59998e-08
rs28814720	8	141988687	PTK2	G	A	440546	0.519766	0.0121747	0.00215073	1.5e-08
rs10448340	9	139320069	INPP5E	G	T	440546	0.319765	-0.0150594	0.00223737	1.69981e-11
rs2519093	9	136141870	ABO	T	C	440546	0.18451	0.0557289	0.0026865	1.39991e-95
rs3780181	9	2640759	VLDLR	G	A	440546	0.067627	-0.0278983	0.00418323	2.60016e-11
rs6475606	9	22081850	CDKN2B-AS1	T	C	440546	0.48447	-0.0202689	0.00208367	2.29985e-22
rs6560499	9	78730766	PCSK5	A	G	440546	0.576007	-0.0122028	0.00212189	8.9e-09
rs2066714	9	107586753	ABCA1	C	T	440546	0.128775	0.0210151	0.00310964	1.39991e-11
rs2740488	9	107661742	ABCA1	C	A	440546	0.265466	-0.0252452	0.00236503	1.29987e-26
rs79828839	10	52352431	SGMS1	T	C	440546	0.198784	0.0144987	0.00261498	2.90001e-08
rs2068888	10	94839642	CYP26A1	A	G	440546	0.450695	-0.0192081	0.00209421	4.60045e-20
rs76468627	10	116033892	VWA2	T	C	440546	0.07587	-0.0217346	0.00394926	3.69999e-08
rs2250802	10	113921354	GPAM	A	G	440546	0.72434	-0.0181939	0.00233224	6.09958e-15
rs11014204	10	18720845	CACNB2	T	C	440546	0.280227	0.0137924	0.00233007	3.2e-09
rs17476364	10	71094504	HK1	C	T	440546	0.108328	-0.0216418	0.00335937	1.2e-10
rs12246352	10	124705307	C10orf88	G	A	440546	0.103895	0.0257335	0.00342791	6.00067e-14
rs11601507	11	5701074	TRIM5	A	C	440546	0.069468	0.0322012	0.00404981	1.80011e-15
rs11226108	11	103870755	PDGFD	C	G	440546	0.191562	-0.016026	0.00265376	1.6e-09
rs10832963	11	18664241	SPTY2D1	G	T	440546	0.744224	0.0173059	0.00239616	5.10035e-13
rs174564	11	61588305	FADS2	G	A	440546	0.348557	-0.0318977	0.0021896	4.49987e-48
rs964184	11	116648917	ZPR1	C	G	440546	0.866409	-0.0575823	0.00306356	8.19974e-79
rs7108486	11	5677158	TRIM5	C	T	440546	0.023721	-0.0386029	0.00692024	2.39999e-08
rs4930163	11	65591348	CFL1	A	G	440546	0.159456	0.0174597	0.00285203	9.20005e-10
rs4307732	11	126244955	ST3GAL4	A	G	440546	0.105876	0.0448315	0.0033985	9.79941e-40
rs78447482	12	26834804	ITPR2	TACTC	T	440546	0.588055	-0.0126734	0.00211595	2.1e-09
rs2160994	12	50650057	LIMA1	C	T	440546	0.647494	0.0182581	0.00218417	6.29941e-17
rs78508096	12	9074706	PHC1	A	G	440546	0.226194	0.0176869	0.00249323	1.29987e-12
rs61754230	12	72179446	RAB21	T	C	440546	0.019784	0.0430117	0.00748441	9.09997e-09
rs597808	12	111973358	ATXN2	G	A	440546	0.515915	0.0271066	0.00209151	2.09991e-38
rs35882350	12	623129	B4GALNT3	G	A	440546	0.261067	0.0139684	0.00237417	4e-09
rs11065385	12	121423386	HNF1A	G	A	440546	0.690891	-0.0244904	0.00225744	1.99986e-27
rs2391825	13	111035483	COL4A2	A	G	440546	0.279219	-0.0129848	0.00233356	2.59998e-08
rs2238162	13	32959199	BRCA2	T	C	440546	0.522955	-0.0165008	0.00208847	2.80027e-15
rs6602912	13	114546549	GAS6	G	T	440546	0.284854	0.0221997	0.00231001	7.19946e-22
rs11621792	14	24871926	NYNRIN	T	C	440546	0.452867	0.0191489	0.00211033	1.10002e-19
rs60229127	14	70911649	RP11-486O13.4	G	GA	440546	0.556613	-0.0133753	0.00211263	2.39999e-10
rs61988556	14	73439258	ZFYVE1	C	T	440546	0.086142	-0.0224158	0.00372109	1.7e-09
rs145730801	14	94768196	SERPINA6	C	T	440546	0.044378	0.0359995	0.00516918	3.29989e-12
rs35980001	15	58722590	LIPC	G	GC	440546	0.786561	-0.0222891	0.00256639	3.80014e-18
rs2043085	15	58680954	ALDH1A2	C	T	440546	0.612225	-0.017018	0.00214177	1.9002e-15
rs6495122	15	75125645	ULK3	C	A	440546	0.591279	0.0143852	0.00211976	1.20005e-11
rs12445804	16	11706100	LITAF	A	G	440546	0.074901	0.0229888	0.0040052	9.49992e-09
rs7202323	16	72217113	PMFBP1	G	T	440546	0.229741	-0.0255365	0.00247732	6.4998e-25
rs4782568	16	83980529	RP11-505K9.4	G	C	440546	0.450902	-0.0165059	0.00210805	4.90004e-15
rs183130	16	56991363	CETP	T	C	440546	0.323808	-0.0329541	0.00223034	2.09991e-49
rs62033400	16	53811788	FTO	G	A	440546	0.394662	-0.0144167	0.00213447	1.39991e-11
rs9929977	16	71639053	RP11-432I5.2	A	T	440546	0.369846	0.0167269	0.00216129	1e-14
rs34042070	16	72101525	HPR	G	C	440546	0.187927	0.0485227	0.00268011	2.90001e-73
rs72631343	17	67191270	ABCA10	G	C	440546	0.128894	-0.0292893	0.00311032	4.60045e-21
rs2611867	17	45664861	NPEPPS	G	A	440546	0.513941	-0.0265838	0.00209023	4.70002e-37
rs1801689	17	64210580	APOH	C	A	440546	0.030551	0.061862	0.00605788	1.80011e-24
rs72911393	17	76391005	PGS1	T	C	440546	0.147618	-0.0182619	0.00294119	5.30005e-10
rs55714927	17	7080316	ASGR1	T	C	440546	0.190364	-0.0264314	0.00265551	2.39994e-23
rs9894946	17	7571080	TP53	G	A	440546	0.841112	-0.0173333	0.00290132	2.30001e-09
rs35278712	17	29618023	NF1	GAAAT	G	440546	0.71215	0.0181095	0.00231601	5.30029e-15
rs77542162	17	67081278	ABCA6	G	A	440546	0.022495	0.128484	0.0070401	2.09991e-74
rs77960347	18	47109955	LIPG	G	A	440546	0.013351	0.0706209	0.00908667	7.70016e-15
rs7241918	18	47160953	SMUG1P1	T	G	440546	0.82411	0.0157471	0.00274939	1e-08
rs440677	19	11285390	KANK2	A	G	440546	0.623063	-0.0159238	0.00215434	1.50003e-13
rs35511051	19	58665817	ZNF329	A	C	440546	0.209985	-0.0217862	0.00254546	1.10002e-17
rs2738447	19	11227480	LDLR	C	A	440546	0.592612	0.0422734	0.00211024	2.90001e-89
rs1551891	19	45231821	snoZ6	A	G	440546	0.088107	-0.173628	0.00366029	1e-200
rs4263041	19	45438643	APOC1P1	G	A	440546	0.283209	-0.0699797	0.00251019	4.89779e-171
rs111273322	19	45814281	CKM	A	G	440546	0.108352	0.0217698	0.00334926	8.00018e-11
rs5112	19	45430280	APOC1P1	G	C	440546	0.533387	0.0277824	0.00222587	9.3994e-36
rs516316	19	49206145	FUT2	C	G	440546	0.507935	0.0296183	0.00206761	1.50003e-46
rs143020224	19	11187324	SMARCA4	G	C	440546	0.118603	-0.168952	0.00320833	1e-200
rs8107974	19	19388500	SUGP1	T	A	440546	0.075765	-0.105058	0.00391919	2.69774e-158
rs200046586	19	45241248	BCL3	C	CA	440546	0.981093	0.309188	0.00782788	1e-200
rs375972689	19	45360488	NECTIN2	G	T	440546	0.01069	0.168281	0.0101662	1.50003e-61
rs1010759	20	34147630	ERGIC3	A	G	440546	0.140367	-0.0231042	0.00300476	1.50003e-14
rs1883711	20	39179822	LINC01728	C	G	440546	0.031412	0.10277	0.0060919	7.50067e-64
rs6031587	20	43038249	HNF4A	T	C	440546	0.071963	-0.0256479	0.00413761	5.69994e-10
rs6074012	20	44700166	NCOA5	C	T	440546	0.523914	0.0116537	0.00208962	2.39999e-08
rs17569873	20	62896110	PCMTD2	T	C	440546	0.201299	0.0171196	0.00260335	4.79954e-11
rs438568	20	12958687	BANF2	G	A	440546	0.609246	0.0124777	0.00213986	5.49997e-09
rs2618566	20	17844684	RIN2	T	G	440546	0.659861	-0.0249198	0.00219993	9.60064e-30
rs200571020	20	39911001	ZHX3	C	CTTTTTTT	440546	0.541078	-0.0257721	0.00210448	1.80011e-34
rs2256814	20	62373983	SLC2A4RG	A	G	440546	0.197877	0.0152618	0.00262512	6.1e-09
rs5843957	21	40698345	BRWD1	TG	T	440546	0.570884	0.0137065	0.00210922	8.10028e-11
rs960596	22	41393520	SCUBE1	T	C	440546	0.33932	0.0135068	0.00221758	1.09999e-09
rs12162782	22	50853626	PPP6R2	G	T	440546	0.344365	0.0129592	0.00219352	3.50002e-09

## Sheet: Supplementary Table 4
Supplementary Table 4. Summary of the 362 genetic instruments significantly associated with high-density lipoprotein cholesterol (HDL-C).
SNP	Chr	Position	GENE	Effect allele	Other allele	Samplesize	EAF	Beta	SE	Pval
rs114165349	1	27021913	ARID1A	C	G	403943	0.023124	-0.0810512	0.00636562	3.90032e-37
rs3768321	1	40035928	PABPC4	T	G	403943	0.196691	-0.0452296	0.00239482	1.50003e-79
rs12045101	1	110267651	GSTM5	T	C	403943	0.240857	-0.0145519	0.00222909	6.70039e-11
rs2642438	1	220970028	44986	G	A	403943	0.702698	0.0276562	0.00207854	2.09991e-40
rs76962725	1	224427133	NVL	A	G	403943	0.037253	-0.0277897	0.00508558	4.60002e-08
rs185073199	1	145536716	ITGA10	A	T	403943	0.010267	0.0637585	0.0100718	2.39999e-10
rs75246752	1	145630111	RNF115	C	G	403943	0.012897	0.0491144	0.00841625	5.39995e-09
rs1771582	1	161614490	FCGR3B	G	T	403943	0.557402	0.0129458	0.00197832	6.00067e-11
rs4650994	1	178515312	C1ORF220	A	G	403943	0.531842	-0.018056	0.00190061	2.09991e-21
rs61805075	1	182136401	LINC01344	A	G	403943	0.328694	-0.0257183	0.00202534	6.00067e-37
rs141440048	1	182328198	GLUL	T	C	403943	0.017665	0.0436872	0.00756751	7.79992e-09
rs2298632	1	23710475	TCEA3	T	C	403943	0.498073	0.0144252	0.00193744	9.70063e-14
rs771481	1	93846653	Y_RNA	A	T	403943	0.18382	0.0288148	0.0024568	9.09913e-32
rs3747973	1	205677148	NUCKS1	G	A	403943	0.592542	0.0141665	0.00193802	2.70023e-13
rs2298214	1	935222	HES4	A	C	403943	0.577365	-0.01241	0.00194099	1.6e-10
rs57760538	1	25183636	CLIC4	G	GT	403943	0.762187	0.0125354	0.0022762	3.59998e-08
rs1168114	1	63156043	DOCK7	G	A	403943	0.65237	0.0155365	0.00199819	7.50067e-15
rs6693842	1	66078405	LEPR	C	T	403943	0.364844	0.013664	0.00199336	7.10068e-12
rs61748951	1	156038058	RAB25	A	C	403943	0.024073	-0.0361204	0.00640878	1.7e-08
rs12740811	1	171416256	CYCSP53	G	A	403943	0.094047	-0.0184297	0.00326047	1.6e-08
rs2516331	1	212416989	RP11-15I11.3	A	C	403943	0.375524	0.0126835	0.00196658	1.09999e-10
rs2281718	1	230297778	GALNT2	T	A	403943	0.612575	0.0596431	0.00195409	1e-200
rs12740374	1	109817590	CELSR2	T	G	403943	0.221008	0.0288629	0.00229106	2.19989e-36
rs140584594	1	110232983	GSTM1	G	A	403943	0.729761	0.031071	0.00212905	3.10027e-48
rs267738	1	150940625	CERS2	G	T	403943	0.219354	0.0214529	0.00229757	9.8992e-21
rs12046972	1	219673143	RP11-392O17.1	C	T	403943	0.564083	-0.0148213	0.00191599	1e-14
rs557933	1	234853268	RP4-781K5.7	C	A	403943	0.520349	0.0152472	0.00190783	1.29987e-15
rs676210	2	21231524	APOB	A	G	403943	0.205227	0.0592694	0.00235237	4.4978e-140
rs7583067	2	100796850	LINC01104	T	C	403943	0.240114	0.0145946	0.00223535	6.59933e-11
rs17713879	2	254215	SH3YL1	A	G	403943	0.364695	0.0138956	0.00197564	1.99986e-12
rs13402475	2	3639909	COLEC11	G	C	403943	0.815115	-0.0249227	0.00249807	1.9002e-23
rs2362541	2	30478453	LBH	G	T	403943	0.507519	-0.0108666	0.00190325	1.09999e-08
rs13389219	2	165528876	COBLL1	T	C	403943	0.392619	0.0277324	0.00194608	4.49987e-46
rs2364723	2	178126546	NFE2L2	C	G	403943	0.319156	0.0120956	0.00204641	3.40001e-09
rs12475332	2	227232047	NEU2	G	T	403943	0.261038	0.012897	0.0021638	2.5e-09
rs907866	2	20371380	RN7SL140P	A	G	403943	0.445487	-0.0183154	0.00191879	1.39991e-21
rs2723065	2	65279414	CEP68	G	A	403943	0.376773	0.0149623	0.00196239	2.39994e-14
rs4599108	2	85543222	TGOLN2	T	C	403943	0.487654	0.0136654	0.00192434	1.20005e-12
rs1446585	2	136407479	R3HDM1	G	A	403943	0.244295	0.0167827	0.00217146	1.10002e-14
rs1083470	2	147871114	snoU13	A	G	403943	0.615717	0.0115829	0.00195974	3.40001e-09
rs12998038	2	42602387	COX7A2L	T	C	403943	0.258702	0.0131918	0.0021847	1.6e-09
rs12986742	2	58975143	LINC01122	C	T	403943	0.475905	-0.0106002	0.00191315	2.99999e-08
rs6705285	2	66709468	MEIS1	T	G	403943	0.609068	0.0115225	0.00191933	1.89998e-09
rs2196808	2	111839021	ACOXL	C	T	403943	0.731961	0.0128638	0.00215716	2.5e-09
rs112350227	2	161091633	ITGB6	T	C	403943	0.02764	-0.0319379	0.00582274	4.09996e-08
rs59037995	2	173916114	RAPGEF4	A	AT	403943	0.829216	-0.01722	0.00254345	1.29987e-11
rs59104589	2	242237902	HDLBP	T	C	403943	0.358286	0.0150155	0.0019816	3.50026e-14
rs17326656	2	48962291	STON1-GTF2A1L	T	G	403943	0.238666	-0.0223923	0.00223885	1.50003e-23
rs11688682	2	121347612	AC073257.1	C	G	403943	0.270836	0.0147369	0.0022133	2.80027e-11
rs72926946	2	203477868	MTND4P30	A	C	403943	0.296376	-0.0206565	0.00208041	3.10027e-23
rs1047891	2	211540507	CPS1	A	C	403943	0.315582	-0.0189073	0.00204367	2.19989e-20
rs78058190	2	219699999	PRKAG3	A	G	403943	0.050415	-0.0783702	0.00490443	1.80011e-57
rs2943645	2	227099180	NEU2	T	C	403943	0.646663	-0.0434706	0.00198833	5.90201e-106
rs11456863	3	12271918	-	A	AT	403943	0.64853	0.019019	0.00200148	1.99986e-21
rs13097947	3	15846011	ANKRD28	C	T	403943	0.649315	0.0159634	0.00203024	3.80014e-15
rs62246443	3	47172407	SETD2	C	T	403943	0.174261	-0.0147841	0.00250895	3.79997e-09
rs113851927	3	185537636	IGF2BP2	G	GT	403943	0.686597	0.0113346	0.00206879	4.30002e-08
rs4916426	3	196094062	UBXN7	G	GA	403943	0.744685	0.014042	0.00220858	2e-10
rs7622114	3	36960660	TRANK1	A	C	403943	0.581017	0.0115687	0.00193999	2.5e-09
rs2159607	3	52501451	NISCH	T	G	403943	0.810874	-0.0239454	0.00243213	7.19946e-23
rs72964564	3	123054770	ADCY5	C	A	403943	0.250244	-0.0125748	0.00220598	1.2e-08
rs6765484	3	50041313	RBM6	T	C	403943	0.472827	0.0225207	0.00190864	3.90032e-32
rs4855582	3	108867705	FLJ22763	T	C	403943	0.429621	0.0111652	0.00192369	6.49995e-09
rs1225053	3	131642852	CPNE4	C	T	403943	0.264492	-0.0150376	0.00216684	3.90032e-12
rs62271373	3	150066540	SIAH2	A	T	403943	0.059972	-0.0406667	0.00408672	2.49977e-23
rs13066793	3	87037543	VGLL3	G	A	403943	0.090115	0.0220769	0.00332887	3.29989e-11
rs6762415	3	133478557	TF	G	T	403943	0.535292	-0.0108964	0.00191344	1.2e-08
rs77320712	3	153238877	LINC02006	T	G	403943	0.235452	-0.0127407	0.0022658	1.89998e-08
rs10513801	3	185822353	ETV5	G	T	403943	0.137151	-0.0303325	0.00277034	6.70039e-28
rs13087167	3	185878140	DGKG	C	G	403943	0.632997	0.0167458	0.00198206	2.90001e-17
rs830620	3	71679148	RP11-154H23.4	T	C	403943	0.415386	0.0149538	0.00193085	9.60064e-15
rs3732356	3	119529113	NR1I2	T	G	403943	0.933782	-0.0299026	0.00386524	1e-14
rs9647335	3	135880410	MSL2	T	A	403943	0.191928	0.0277595	0.00242471	2.39994e-30
rs76247316	3	160082284	IFT80	C	T	403943	0.479856	-0.0113866	0.0019083	2.39999e-09
rs2268840	3	185931174	DGKG	C	T	403943	0.22846	0.0173197	0.00226775	2.19989e-14
rs880674	4	2250109	MXD4	C	T	403943	0.142056	0.0149836	0.00273775	4.39997e-08
rs2237035	4	55526251	KIT	T	G	403943	0.385886	0.0139172	0.00195824	1.20005e-12
rs1471251	4	87976359	AFF1	T	A	403943	0.398159	-0.0193662	0.00195327	3.59998e-23
rs1383732	4	103953389	SLC9B2	G	A	403943	0.149969	-0.0152024	0.00267698	1.40001e-08
rs10031010	4	120035180	RP11-170N16.1	A	G	403943	0.184617	0.0138083	0.00246597	2.1e-08
rs13137144	4	967445	DGKQ	A	G	403943	0.461454	0.0164073	0.00192431	1.50003e-17
rs71603401	4	18034463	MTCO3P44	G	A	403943	0.136851	-0.0154721	0.00279889	3.2e-08
rs73243877	4	26047616	snoU13	G	A	403943	0.168086	-0.0253693	0.00254909	2.49977e-23
rs2098918	4	37151533	RP11-500G9.1	T	C	403943	0.45513	0.0118698	0.00191595	5.80003e-10
rs71269068	4	69361445	TMPRSS11E	C	T	403943	0.654265	0.0158824	0.00201914	3.69999e-15
rs13111599	4	83917037	LIN54	G	A	403943	0.737196	0.0127921	0.00216664	3.50002e-09
rs1395221	4	24626903	MTCO3P44	T	G	403943	0.397646	-0.0111888	0.00195359	1e-08
rs1055582	4	39700173	UBE2K	T	C	403943	0.505231	0.0140251	0.00190973	2.09991e-13
rs13107325	4	103188709	SLC39A8	T	C	403943	0.074942	-0.080346	0.00362445	6.99842e-109
rs62331150	4	106069013	TET2	T	G	403943	0.205141	-0.0129532	0.00236408	4.30002e-08
rs13144151	4	146403165	SMAD1	G	A	403943	0.850001	0.0178695	0.00270341	3.80014e-11
rs1349852	4	69533217	UGT2B15	C	A	403943	0.475293	0.0112127	0.00192565	5.80003e-09
rs6824451	4	89723065	FAM13A	A	G	403943	0.464071	-0.0200444	0.00191167	1e-25
rs7665587	4	99796777	EIF4E	C	T	403943	0.42208	0.0139886	0.00193372	4.70002e-13
rs4691379	4	157706904	PDGFC	T	C	403943	0.318939	0.0118717	0.00204326	6.19998e-09
rs10053349	5	78475423	DMGDH	C	T	403943	0.390258	0.0120071	0.00195336	7.90005e-10
rs2910949	5	39522481	LINC02104	G	T	403943	0.354888	0.0133996	0.00199892	1.99986e-11
rs11429307	5	55857025	C5orf67	G	GT	403943	0.808907	0.0308032	0.00243282	9.70063e-37
rs2307111	5	75003678	POC5	C	T	403943	0.394924	0.0190053	0.0019521	2.09991e-22
rs2963468	5	158003020	CTC-207P7.1	G	A	403943	0.235297	-0.0196653	0.00226256	3.59998e-18
rs7725218	5	1282414	TERT	A	G	403943	0.338422	-0.0122469	0.00201433	1.2e-09
rs67016280	5	59337733	PDE4D	A	AT	403943	0.547685	0.0114642	0.00199346	8.9e-09
rs34073570	5	103998895	RP11-6N13.1	C	CT	403943	0.601311	-0.0111295	0.00195815	1.29999e-08
rs1862205	5	108656635	CTD-2587M2.1	A	G	403943	0.404725	0.0113186	0.00194381	5.80003e-09
rs454968	5	112188456	CTC-554D6.1	C	T	403943	0.644812	0.0110337	0.00199469	3.2e-08
rs32578	5	149211868	PPARGC1B	A	G	403943	0.309015	0.0133235	0.00206513	1.09999e-10
rs286965	5	153360230	CTB-95D12.1	C	T	403943	0.632135	-0.0134141	0.00197553	1.10002e-11
rs138354839	5	180416174	BTNL3	A	C	403943	0.015099	-0.060325	0.00841064	7.39946e-13
rs116006942	5	53405314	ARL15	A	G	403943	0.060798	-0.02987	0.00403491	1.29987e-13
rs115912456	5	82815158	VCAN	G	A	403943	0.041265	0.028084	0.0047884	4.49997e-09
rs1045241	5	118729286	TNFAIP8	T	C	403943	0.271252	0.0164171	0.00215576	2.60016e-14
rs9327468	5	127441861	SLC12A2	A	C	403943	0.755398	-0.0148994	0.00221907	1.9002e-11
rs2339234	5	170612546	RANBP17	A	G	403943	0.683004	-0.0118996	0.00205717	7.29995e-09
rs188502504	5	131121165	CTC-432M15.3	C	T	403943	0.03643	-0.0316669	0.00510538	5.60003e-10
rs254562	5	134441457	C5orf66	G	A	403943	0.409277	-0.0114752	0.00194192	3.40001e-09
rs2814982	6	34546560	RP3-391O22.3	T	C	403943	0.102216	-0.0275938	0.00314209	1.59993e-18
rs6939861	6	41703041	TFEB	A	G	403943	0.261916	-0.0141972	0.00219368	9.70063e-11
rs968050	6	98574560	RP11-436D23.1	T	C	403943	0.48238	0.0136601	0.00190807	8.10028e-13
rs62428831	6	143247161	HIVEP2	C	T	403943	0.141547	0.0178151	0.00275536	1e-10
rs1281959	6	153457548	RP11-15G8.1	G	C	403943	0.525716	0.0146574	0.00190666	1.50003e-14
rs1240820	6	16825137	RP1-130G2.1	A	G	403943	0.293164	0.0131835	0.00210043	3.50002e-10
rs35224557	6	30341480	UBQLN1P1	GT	G	403943	0.597232	-0.0116949	0.00194913	2e-09
rs36057735	6	31319923	HLA-B	G	C	403943	0.199089	-0.0302136	0.00238679	1e-36
rs11381821	6	109641874	CCDC162P	C	CA	403943	0.530893	0.0187888	0.00194559	4.60045e-22
rs635769	6	139831981	AL356739.1	C	T	403943	0.628046	0.0197069	0.00196961	1.39991e-23
rs41272086	6	161008646	LPA	A	G	403943	0.105505	-0.0567846	0.00310319	8.49963e-75
rs9465693	6	20313120	RP11-239H6.2	A	C	403943	0.304872	-0.0121004	0.00208231	6.19998e-09
rs6934962	6	116322349	FRK	T	C	403943	0.40151	0.0161905	0.00194099	7.29962e-17
rs2750411	6	139226630	REPS1	G	T	403943	0.4919	-0.0108405	0.0019091	1.40001e-08
rs75479205	6	7255610	RREB1	G	A	403943	0.189496	0.0138981	0.00243644	1.2e-08
rs28746806	6	32633065	HLA-DQB1	C	A	403943	0.333604	0.0167023	0.00204471	3.10027e-16
rs147627829	6	34335088	RPS10-NUDT3	A	G	403943	0.043706	-0.0535763	0.00468184	2.49977e-30
rs12205778	6	42914749	RP3-475N16.1	A	G	403943	0.258895	0.0162321	0.00217549	8.60003e-14
rs998584	6	43757896	VEGFA	A	C	403943	0.482733	-0.0341901	0.00190975	1.10002e-71
rs2800710	6	127452581	RSPO3	C	T	403943	0.51821	-0.0202674	0.00190382	1.80011e-26
rs9347737	6	163740322	PACRG	G	A	403943	0.428295	-0.0134784	0.00194715	4.40048e-12
rs6460894	7	12247330	TMEM106B	C	T	403943	0.339247	-0.0121653	0.00201452	1.6e-09
rs17138358	7	17920253	SNX13	C	G	403943	0.398392	-0.0272272	0.00194811	2.19989e-44
rs201441	7	101737327	CUX1	G	T	403943	0.580679	-0.0109672	0.0019342	1.40001e-08
rs10233430	7	1051664	C7orf50	C	T	403943	0.427019	-0.0204944	0.00192772	2.09991e-26
rs55935382	7	50289669	AC020743.3	A	C	403943	0.32503	0.01764	0.00203822	4.90004e-18
rs73151974	7	134669523	AGBL3	T	C	403943	0.144024	-0.0161895	0.00273371	3.2e-09
rs1534696	7	26397239	SNX10	A	C	403943	0.540992	0.0166573	0.0019113	2.90001e-18
rs2726111	7	36179061	RP11-377H23.1	G	A	403943	0.667447	-0.0148127	0.00202533	2.60016e-13
rs2098368	7	36269284	EEPD1	T	C	403943	0.54591	-0.0116029	0.00192757	1.79999e-09
rs35493868	7	73039406	MLXIPL	G	C	403943	0.202024	0.0372262	0.00237772	2.99985e-55
rs183906992	7	95011948	PON3	C	T	403943	0.04275	0.0294539	0.00474735	5.49997e-10
rs77605964	7	106962948	COG5	A	G	403943	0.226924	0.0170396	0.00227819	7.50067e-14
rs34940374	7	150331377	GIMAP6	A	G	403943	0.182973	-0.0170378	0.00247025	5.30029e-12
rs13235365	7	6456091	DAGLB	T	C	403943	0.273616	0.0258181	0.00214379	2.09991e-33
rs42125	7	72823777	Y_RNA	G	A	403943	0.023208	-0.0398667	0.0070049	1.29999e-08
rs12705595	7	109103912	AC073071.1	A	G	403943	0.37337	0.0110554	0.00198306	2.5e-08
rs34518086	7	130442603	KLF14	C	CT	403943	0.462705	-0.0306539	0.00194176	3.80014e-56
rs7794796	7	150540196	AOC1	T	C	403943	0.332335	-0.016879	0.00203772	1.20005e-16
rs9987289	8	9183358	RP11-115J16.1	G	A	403943	0.908737	0.0872902	0.00329366	9.09913e-155
rs75609851	8	19871080	LPL	A	G	403943	0.010454	0.170089	0.00964674	1.39991e-69
rs140064750	8	19906156	AC100802.3	C	T	403943	0.024546	-0.0440664	0.00634192	3.69999e-12
rs75662196	8	19941656	AC100802.3	C	G	403943	0.027941	0.0678721	0.00587239	6.70039e-31
rs61596977	8	95997165	NDUFAF6	T	C	403943	0.140363	-0.016225	0.00273721	3.09999e-09
rs2290866	8	105907833	ZFPM2	T	C	403943	0.253153	-0.0119226	0.00218189	4.60002e-08
rs7817574	8	144302570	GPIHBP1	C	T	403943	0.185003	0.0331985	0.00243942	3.50026e-42
rs330089	8	9149612	RP11-115J16.1	C	T	403943	0.098081	0.0204692	0.00318925	1.40001e-10
rs79153732	8	19662937	INTS10	T	C	403943	0.017377	-0.0939759	0.00728238	4.19952e-38
rs10504477	8	71338185	RP11-333A23.1	C	T	403943	0.412192	-0.0150661	0.00193097	6.09958e-15
rs2247355	8	103876780	AZIN1	T	C	403943	0.182679	0.0206138	0.00245873	5.10035e-17
rs6469605	8	116601894	TRPS1	T	C	403943	0.568501	0.0316197	0.00191959	5.79963e-61
rs71571682	8	121870611	RP11-713M15.2	T	TAC	403943	0.234919	0.0179724	0.00229437	4.79954e-15
rs343	8	19810787	LPL	A	C	403943	0.08307	0.133778	0.00346421	1e-200
rs308	8	19817476	LPL	G	T	403943	0.020639	0.12651	0.00669305	1.10002e-79
rs13269725	8	72459889	RP11-1102P16.1	G	A	403943	0.078342	-0.0259912	0.00353253	1.9002e-13
rs1431659	8	73439070	KCNB2	G	A	403943	0.728463	0.0127918	0.00214104	2.30001e-09
rs4871603	8	126480367	RP11-136O12.2	T	C	403943	0.653471	0.0360061	0.00199228	5.19996e-73
rs61435086	8	19910292	AC100802.3	C	T	403943	0.012312	0.089343	0.00862169	3.69999e-25
rs7826177	8	34406540	RP1-84O15.2	C	T	403943	0.635428	0.0112399	0.00197917	1.40001e-08
rs72647336	8	126445055	TRIB1	A	G	403943	0.056628	-0.0440494	0.00442834	2.60016e-23
rs4875043	8	144496772	RP11-909N17.2	C	A	403943	0.216821	-0.0149745	0.0023285	1.29999e-10
rs10108282	8	9720946	snoU13	A	T	403943	0.205724	0.0168525	0.00234262	6.29941e-13
rs75032664	8	19692425	INTS10	G	C	403943	0.012909	-0.0551041	0.00908791	1.29999e-09
rs142288236	8	19845612	LPL	T	C	403943	0.01469	-0.0776969	0.00795635	1.59993e-22
rs80005209	8	19872339	LPL	G	T	403943	0.029614	-0.144197	0.00563687	2.50035e-144
rs4871624	8	126629328	RP11-136O12.2	G	T	403943	0.286726	-0.020416	0.00211032	3.90032e-22
rs2297409	9	107576246	ABCA1	A	G	403943	0.194635	-0.0333565	0.00240571	1e-43
rs1125873	9	107721423	RP11-217B7.2	T	A	403943	0.492135	0.0159741	0.00192237	9.60064e-17
rs10119644	9	117129592	AKNA	A	T	403943	0.493902	0.013468	0.00191042	1.80011e-12
rs1411432	9	16728532	BNC2	C	A	403943	0.186415	-0.0139757	0.00245569	1.29999e-08
rs74500135	9	106603816	RNA5SP291	C	T	403943	0.009847	0.0670758	0.010029	2.29985e-11
rs1412234	9	28410683	LINGO2	C	T	403943	0.327133	-0.011989	0.00203583	3.89996e-09
rs7853377	9	86552205	C9orf64	G	A	403943	0.216224	0.0152447	0.0023168	4.70002e-11
rs2417125	9	131562232	TBC1D13	G	A	403943	0.284014	-0.0131524	0.00211658	5.19996e-10
rs532436	9	136149830	ABO	A	G	403943	0.184606	0.0231547	0.00245365	3.80014e-21
rs2520096	9	136919416	BRD3	G	A	403943	0.270192	0.0147205	0.00215114	7.70016e-12
rs36036416	9	19360567	DENND4C	C	T	403943	0.093353	0.0224884	0.00327553	6.59933e-12
rs7036107	9	92177897	GADD45G	G	A	403943	0.51098	-0.0122524	0.00194377	2.90001e-10
rs12686780	9	95382297	CENPP	T	C	403943	0.174998	-0.0161688	0.00251034	1.2e-10
rs2740488	9	107661742	ABCA1	C	A	403943	0.265328	-0.0686515	0.00216181	1e-200
rs147772065	9	107732530	RP11-217B7.3	C	G	403943	0.034794	0.0288034	0.0052496	4.09996e-08
rs686030	9	15304782	TTC39B	A	C	403943	0.858823	0.0498241	0.00273951	6.4998e-74
rs2066714	9	107586753	ABCA1	C	T	403943	0.128622	0.0465396	0.00284369	3.40017e-60
rs11254464	10	17265447	VIM	C	T	403943	0.423107	0.0127581	0.00193081	3.90032e-11
rs34045894	10	33967489	RP13-259N13.2	A	G	403943	0.15624	-0.0172909	0.00262706	4.60045e-11
rs4917675	10	115799477	ADRB1	C	T	403943	0.254595	0.014562	0.00219637	3.40017e-11
rs2804894	10	33647091	RP11-90B22.1	A	G	403943	0.734831	0.0173063	0.0021841	2.29985e-15
rs7924036	10	65191645	JMJD1C	T	G	403943	0.503377	0.0138679	0.00190752	3.59998e-13
rs703966	10	80954251	ZMIZ1	A	G	403943	0.418881	0.0156949	0.00193455	4.90004e-16
rs1970811	10	126696496	CTBP2	C	T	403943	0.457743	-0.0116112	0.00191759	1.40001e-09
rs11009262	10	33448764	NRP1	T	G	403943	0.057318	-0.0233289	0.00409245	1.2e-08
rs11239536	10	45978598	44993	A	T	403943	0.240967	0.0287501	0.00223129	5.50047e-38
rs2068888	10	94839642	CYP26A1	A	G	403943	0.450441	0.0191803	0.0019152	1.29987e-23
rs10786114	10	95309022	FFAR4	T	C	403943	0.874851	0.0238735	0.00288231	1.20005e-16
rs2792751	10	113940329	GPAM	C	T	403943	0.725031	-0.0360998	0.0021336	3.19963e-64
rs12781812	10	101891222	Cyp2c44	T	G	403943	0.400915	0.0107203	0.00194289	3.40001e-08
rs12411732	10	113977211	GPAM	A	G	403943	0.145572	-0.0305779	0.00274115	6.79986e-29
rs61884005	11	14402930	RRAS2	G	C	403943	0.121445	0.0163406	0.00293002	2.39999e-08
rs57512892	11	48260700	OR4X2	T	TAC	403943	0.595593	0.0205942	0.00220494	9.60064e-21
rs559355	11	75451281	RN7SL786P	T	A	403943	0.1573	-0.0349311	0.00261254	8.99912e-41
rs117847213	11	111421906	LAYN	G	A	403943	0.040812	0.0295589	0.0048659	1.2e-09
rs59781045	11	117095283	PCSK7	T	C	403943	0.068117	0.074037	0.0037879	4.49987e-85
rs17309930	11	27748493	BDNF	A	C	403943	0.205132	-0.0218885	0.00235533	1.50003e-20
rs2302263	11	64021821	PLCB3	T	C	403943	0.088695	-0.0364373	0.00335268	1.59993e-27
rs11021232	11	95320808	RP11-338H14.1	C	T	403943	0.18096	-0.0167378	0.00248678	1.69981e-11
rs964184	11	116648917	ZPR1	C	G	403943	0.866364	0.10544	0.00279456	1e-200
rs141469619	11	116714293	SIK3	G	A	403943	0.009879	-0.203479	0.0101857	8.69961e-89
rs4614	11	118952371	VPS11	G	A	403943	0.406222	-0.0178217	0.00193829	3.80014e-20
rs16928809	11	2936952	SLC22A18	A	G	403943	0.093089	-0.0262633	0.00329991	1.69981e-15
rs12575456	11	47326073	MADD	A	G	403943	0.321829	0.0445866	0.00203342	1.39959e-106
rs117762989	11	62603644	WDR74	T	C	403943	0.043022	-0.0268923	0.00468314	9.29994e-09
rs4930352	11	66066993	TMEM151A	T	G	403943	0.494128	0.0161709	0.00193852	7.29962e-17
rs689183	11	110012143	ZC3H12C	T	G	403943	0.751408	-0.0158298	0.00220903	7.70016e-13
rs117291242	11	380315	B4GALNT4	T	C	403943	0.036567	-0.0315912	0.00506695	4.49997e-10
rs79634051	11	14561945	PSMA1	C	G	403943	0.028177	0.0392148	0.00574877	8.99912e-12
rs564832	11	30418246	MPPED2	C	T	403943	0.315005	-0.011708	0.00205455	1.2e-08
rs34389751	11	43806646	HSD17B12	GT	G	403943	0.364973	-0.0113564	0.00198239	1e-08
rs10750766	11	65473798	KAT5	A	C	403943	0.709866	-0.0185663	0.00209928	9.20026e-19
rs2155220	11	76266172	EMSY	T	C	403943	0.437951	-0.0105204	0.00191315	3.79997e-08
rs11218738	11	122524951	UBASH3B	A	G	403943	0.249489	0.0234498	0.00219817	1.39991e-26
rs174566	11	61592362	FADS2	G	A	403943	0.350061	-0.0562241	0.00199551	1.1995e-174
rs10774439	12	6731818	LPAR5	A	G	403943	0.814891	0.020513	0.00248318	1.39991e-16
rs11045171	12	20470199	RP11-284H19.1	G	A	403943	0.197605	0.0283661	0.00240558	4.30031e-32
rs7316878	12	33715933	RNU6-400P	C	T	403943	0.43366	0.0115056	0.00201679	1.2e-08
rs2645979	12	84017043	RP11-384P14.1	A	G	403943	0.357369	0.0114281	0.00198606	8.70001e-09
rs12229011	12	125083714	RP11-83B20.7	T	C	403943	0.097467	-0.0259933	0.00322614	7.8001e-16
rs11614202	12	9097523	M6PR	G	A	403943	0.841919	0.0227709	0.00261356	2.99985e-18
rs7488780	12	20579392	PDE3A	C	G	403943	0.204263	0.0145459	0.00237104	8.50002e-10
rs200573817	12	26463174	-	A	G	403943	0.755213	0.0145908	0.00221619	4.60045e-11
rs58298943	12	57391292	HBCBP	T	C	403943	0.084318	0.0201986	0.00342748	3.79997e-09
rs61352607	12	57839173	INHBC	T	G	403943	0.240851	0.0306111	0.00222442	4.40048e-43
rs3184504	12	111884608	SH2B3	C	T	403943	0.517322	0.0265387	0.00190452	3.90032e-44
rs3924313	12	125328375	SCARB1	A	G	403943	0.322221	-0.0239168	0.00204761	1.59993e-31
rs58123204	12	53760162	SP1	G	A	403943	0.153445	-0.0184574	0.00264401	2.90001e-12
rs202079372	12	71106648	-	T	C	403943	0.496313	-0.0109614	0.00191818	1.09999e-08
rs2111216	12	110010151	MMAB	G	A	403943	0.593934	0.0213297	0.00194338	5.00035e-28
rs71445274	12	124447407	-	T	A	403943	0.336188	0.0349928	0.00201845	2.49977e-67
rs921919	12	125265201	SCARB1	A	G	403943	0.669162	-0.041665	0.00206455	1.39991e-90
rs113740515	12	123199410	HCAR3	A	G	403943	0.209452	0.0377752	0.00233951	1.20005e-58
rs7305678	12	7681181	CD163	G	T	403943	0.86624	-0.0166218	0.00282868	4.20001e-09
rs11171710	12	56368078	RAB5B	A	G	403943	0.44814	-0.0114694	0.00192933	2.80001e-09
rs111363680	12	124167271	TCTN2	T	C	403943	0.031354	0.0328171	0.00592877	3.09999e-08
rs9604045	13	113927208	LDHBP1	T	G	403943	0.253572	0.0175151	0.00228914	1.99986e-14
rs150861794	13	109003805	RP11-153I24.5	T	C	403943	0.018301	-0.0446978	0.00759758	4e-09
rs76428106	13	28604007	FLT3	C	T	403943	0.01297	-0.0624148	0.00878921	1.20005e-12
rs117230571	13	41689067	RN7SL597P	G	A	403943	0.076958	-0.0266417	0.00363105	2.19989e-13
rs549058	13	51201045	DLEU1	T	G	403943	0.120319	0.0171095	0.00293694	5.69994e-09
rs367677	14	69273090	ZFP36L1	G	A	403943	0.239995	0.0166703	0.00224786	1.20005e-13
rs8014289	14	75377352	RPS6KL1	G	A	403943	0.562282	0.0151048	0.00192712	4.60045e-15
rs17124112	14	88605509	RP11-753D20.1	A	C	403943	0.07993	-0.020798	0.00352939	3.79997e-09
rs1760940	14	20938251	PNP	C	A	403943	0.24702	0.0121791	0.0022157	3.89996e-08
rs4899251	14	69149814	RAD51B	T	C	403943	0.942012	-0.0232048	0.0041399	2.1e-08
rs8007841	14	81647878	GTF2A1	C	T	403943	0.656767	-0.0128714	0.0020177	1.79999e-10
rs7158166	14	103241799	TRAF3	C	T	403943	0.593856	0.0140932	0.00195101	5.10035e-13
rs1955512	14	33175822	AKAP6	A	G	403943	0.575802	0.0109986	0.00197003	2.39999e-08
rs13379043	14	74250126	ELMSAN1	C	T	403943	0.28042	0.0198764	0.00216717	4.70002e-20
rs2498786	14	105262368	AKT1	G	C	403943	0.615979	-0.0254741	0.00196826	2.60016e-38
rs10162642	15	58577163	ALDH1A2	A	G	403943	0.211684	-0.0479223	0.0023419	4.60045e-93
rs35980001	15	58722590	LIPC	G	GC	403943	0.786507	-0.118787	0.00234184	1e-200
rs1270076	15	83511271	HOMER2	G	A	403943	0.776823	0.014345	0.00228637	3.50002e-10
rs147460434	15	43130406	TTBK2	A	AAAAAT	403943	0.817739	-0.0150577	0.00247598	1.2e-09
rs4074448	15	63888495	FBXL22	A	G	403943	0.589254	0.015131	0.00196355	1.29987e-14
rs7170463	15	41888918	RP11-380D11.2	G	A	403943	0.311432	0.018911	0.0020591	4.19952e-20
rs150844304	15	43726625	TP53BP1	C	A	403943	0.025907	-0.090543	0.00599215	1.39991e-51
rs11631178	15	58714787	LIPC	C	T	403943	0.103811	0.0211366	0.0031235	1.29987e-11
rs28362901	15	74712937	SEMA7A	A	C	403943	0.088332	-0.0238891	0.00336295	1.20005e-12
rs28510484	15	31637569	KLF13	C	G	403943	0.170462	-0.0154472	0.00253932	1.2e-09
rs1601934	15	58671721	-	A	G	403943	0.687495	-0.10102	0.00207033	1e-200
rs3814883	16	29994922	TAOK2	T	C	403943	0.482467	-0.0153035	0.00189151	5.90065e-16
rs4784709	16	56711375	MT1X	A	T	403943	0.959159	-0.0747244	0.00477284	2.99985e-55
rs12921195	16	4677604	-	A	C	403943	0.139503	-0.0166869	0.00281852	3.2e-09
rs201639483	16	28529461	IL27	T	TA	403943	0.595687	0.010866	0.00194729	2.39999e-08
rs112233856	16	56432217	AMFR	G	A	403943	0.028541	-0.0528133	0.00579493	8.00018e-20
rs55781197	16	67940350	PSKH1	G	A	403943	0.115034	0.0587349	0.00295144	4.00037e-88
rs12928099	16	15150505	PDXDC1	A	C	403943	0.29612	0.0214263	0.00206787	3.69999e-25
rs113966472	16	56445194	AMFR	A	G	403943	0.032408	0.0324769	0.00554864	4.79999e-09
rs7186799	16	57220016	FAM192A	C	A	403943	0.437388	-0.0220239	0.00190185	5.19996e-31
rs71647892	16	66997756	CES3	C	T	403943	0.011842	-0.0629378	0.00871711	5.19996e-13
rs2925979	16	81534790	CMIP	C	T	403943	0.699999	0.037299	0.00205659	1.59993e-73
rs9933509	16	53818167	FTO	C	T	403943	0.413899	-0.0140121	0.00191313	2.39994e-13
rs75152587	16	56579961	MT4	T	G	403943	0.012738	-0.0944291	0.00849948	1.10002e-28
rs9989419	16	56985139	AC012181.1	G	A	403943	0.605917	0.143765	0.00192633	1e-200
rs4330777	16	57235644	RSPRY1	A	G	403943	0.474907	-0.0197681	0.00189019	1.29987e-25
rs140164052	16	57542242	CCDC102A	A	G	403943	0.031786	-0.0417453	0.00540785	1.20005e-14
rs12926854	16	85951258	IRF8	G	A	403943	0.269909	0.0122457	0.00213341	9.49992e-09
rs11640494	16	88029685	BANP	A	G	403943	0.456655	-0.015349	0.00189969	6.4998e-16
rs79600951	16	56834254	NUP93	G	C	403943	0.092057	-0.106795	0.00325908	1e-200
rs116857878	16	57052583	NLRC5	T	C	403943	0.020363	0.0482826	0.00697677	4.49987e-12
rs9916613	17	28682453	RNU6-990P	A	T	403943	0.356493	-0.0133119	0.00199143	2.29985e-11
rs34138141	17	40781561	TUBG1	T	G	403943	0.280655	-0.0175318	0.00212461	1.59993e-16
rs145947882	17	41809207	RP11-209M4.1	C	A	403943	0.026042	-0.164935	0.00609907	4.69894e-161
rs112001035	17	66823805	RP11-118B18.2	A	G	403943	0.060492	-0.0466304	0.00408312	3.29989e-30
rs7218647	17	76769605	CYTH1	A	G	403943	0.559041	0.0109209	0.00192614	1.40001e-08
rs141062196	17	495327	VPS53	A	G	403943	0.194436	-0.0188553	0.00241089	5.19996e-15
rs4969141	17	76391653	PGS1	T	C	403943	0.489676	0.0296373	0.00191152	3.19963e-54
rs3027167	17	8059117	PER1	T	C	403943	0.682038	-0.0124258	0.00205083	1.40001e-09
rs9904004	17	17476791	PEMT	G	A	403943	0.060744	-0.0302694	0.00400552	4.10015e-14
rs2271308	17	37817482	STARD3	C	T	403943	0.733051	0.0278808	0.002156	2.99985e-38
rs2586116	17	38505824	RARA	G	C	403943	0.259435	-0.0162577	0.00217179	7.10068e-14
rs3794752	17	53382829	HLF	C	T	403943	0.280634	0.0128326	0.00213876	2e-09
rs8081548	17	7438834	Y_RNA	A	T	403943	0.658521	0.01845	0.00202095	6.90081e-20
rs35566853	17	66465744	RP11-120M18.2	C	CT	403943	0.783232	0.0134187	0.00236186	1.29999e-08
rs56017932	18	104473	ROCK1P1	C	G	403943	0.20048	0.015477	0.00268496	8.19993e-09
rs73455693	18	58027496	MC4R	A	G	403943	0.037231	0.0280646	0.00510538	3.89996e-08
rs2435307	18	21127910	NPC1	T	C	403943	0.48634	0.0162767	0.00190927	1.50003e-17
rs77960347	18	47109955	LIPG	G	A	403943	0.013349	0.290966	0.00830188	1e-200
rs8086351	18	47171888	SMUG1P1	G	C	403943	0.824212	0.0839587	0.0025068	1e-200
rs11664369	18	57739072	RNU6-567P	T	C	403943	0.267061	-0.0229777	0.00215861	1.80011e-26
rs983663	18	19678537	RP11-595B24.2	G	A	403943	0.251682	-0.0143608	0.0022075	7.70016e-11
rs150237291	18	46781014	DYM	C	T	403943	0.021799	0.0453058	0.00656295	5.10035e-12
rs680321	18	29797958	MEP1B	C	T	403943	0.456556	0.0108517	0.00191658	1.5e-08
rs2298624	18	47429022	MYO5B	T	C	403943	0.132532	0.0300361	0.00280916	1.10002e-26
rs4804101	19	7220745	INSR	T	G	403943	0.438994	-0.0139042	0.00192656	5.30029e-13
rs3745683	19	11348521	DOCK6	A	G	403943	0.074638	-0.0546353	0.00362928	3.19963e-51
rs429358	19	45411941	APOE	C	T	403943	0.154325	-0.0756554	0.00263871	8.70964e-181
rs12462109	19	52343496	AC006272.2	T	C	403943	0.287067	-0.0159539	0.00210812	3.80014e-14
rs367070	19	54800500	AC010518.3	G	A	403943	0.225571	0.0417949	0.00228709	1.29987e-74
rs554146	19	7962429	LRRC8E	C	A	403943	0.704992	0.0127257	0.00211531	1.79999e-09
rs62117487	19	8424060	ANGPTL4	G	A	403943	0.057038	0.0457487	0.00411744	1.10002e-28
rs116843064	19	8429323	ANGPTL4	A	G	403943	0.019327	0.206178	0.0069176	3.39625e-195
rs62102718	19	33891013	PEPD	T	A	403943	0.286413	-0.0236953	0.0021125	3.40017e-29
rs4803773	19	45444742	APOC4-APOC2	G	A	403943	0.498722	0.0400846	0.00199508	8.69961e-90
rs7251640	19	18614935	ELL	C	T	403943	0.194019	0.0141902	0.00242811	5.1e-09
rs2965169	19	45251156	BCL3	C	A	403943	0.388738	0.0120831	0.00195448	6.29999e-10
rs144311893	19	45423944	APOC1	T	C	403943	0.022086	0.0809615	0.0066916	1.10002e-33
rs1132274	20	17596155	RRBP1	A	C	403943	0.154029	-0.0217809	0.00263979	1.59993e-16
rs6018652	20	46340974	SULF2	A	G	403943	0.792888	0.0259271	0.0023605	4.60045e-28
rs6123685	20	55836040	BMP7	A	G	403943	0.254745	0.0159783	0.0021911	2.99985e-13
rs144033177	20	571467	RP5-971N18.3	C	A	403943	0.015822	-0.05557	0.0078389	1.39991e-12
rs150224153	20	43008981	HNF4A	T	C	403943	0.029665	-0.0934689	0.00575879	3.10027e-59
rs77767539	20	44801556	CDH22	A	G	403943	0.014299	0.0452639	0.00821382	3.59998e-08
rs6066148	20	45602037	EYA2	C	G	403943	0.259964	0.0133124	0.00218121	1e-09
rs6059958	20	30143278	HM13	T	C	403943	0.170742	0.0146541	0.00255516	9.69996e-09
rs6142206	20	33212055	PIGU	A	G	403943	0.42072	-0.0161106	0.00193468	8.30042e-17
rs6073958	20	44551855	RP11-323C15.1	C	T	403943	0.198804	-0.0609299	0.00239207	4.10204e-143
rs6075860	20	21910266	FAM182A	A	G	403943	0.56549	-0.0128	0.00192763	3.10027e-11
rs76602912	20	57459868	GNAS	C	T	403943	0.023789	-0.0434476	0.00626364	4.00037e-12
rs407133	21	46571889	ADARB1	C	G	403943	0.558791	-0.0105618	0.00193239	4.60002e-08
rs235314	21	46271452	PTTG1IP	T	C	403943	0.532212	-0.0177425	0.00191993	2.39994e-20
rs7281183	21	16411667	NRIP1	A	G	403943	0.737142	-0.01272	0.00218963	6.29999e-09
rs2236464	21	46898174	COL18A1	C	T	403943	0.212102	-0.0155836	0.00235595	3.69999e-11
rs3746915	21	43718792	ABCG1	G	A	403943	0.580939	0.0108813	0.00194098	2.1e-08
rs2256609	22	21925017	UBE2L3	G	A	403943	0.189238	-0.0328881	0.00244058	2.19989e-41
rs11704977	22	30900128	SEC14L4	T	C	403943	0.149996	0.0147253	0.00268902	4.30002e-08
rs133015	22	38572526	PLA2G6	G	C	403943	0.440063	0.0205993	0.00192854	1.20005e-26
rs9622830	22	38954703	DMC1	G	C	403943	0.354212	-0.0163821	0.00199965	2.60016e-16
rs460428	22	29970989	NIPSNAP1	C	T	403943	0.230673	-0.0143462	0.00226779	2.5e-10

## Sheet: Supplementary Table 5
Supplementary Table 5. Summary of the 299 genetic instruments significantly associated with apolipoprotein A-1 (ApoA-1).
SNP	Chr	Position	GENE	Effect allele	Other allele	Samplesize	EAF	Beta	SE	Pval
rs3768321	1	40035928	PABPC4	T	G	393193	0.196773	-0.0422764	0.00246498	6.20012e-66
rs4660586	1	42407229	HIVEP3	T	C	393193	0.73925	0.0125868	0.00223611	1.79999e-08
rs12740374	1	109817590	CELSR2	T	G	393193	0.220913	0.0442974	0.00235869	1.10002e-78
rs12045101	1	110267651	GSTM5	T	C	393193	0.240915	-0.0148797	0.00229453	8.9002e-11
rs10798615	1	178513895	C1ORF220	G	T	393193	0.533322	-0.0153188	0.00196392	6.20012e-15
rs199717562	1	55491851	PCSK9	G	A	393193	0.195044	0.015199	0.00261841	6.4e-09
rs57274629	1	66110292	LEPR	G	A	393193	0.35757	0.0150043	0.0020611	3.29989e-13
rs698927	1	93836218	DR1	C	A	393193	0.183778	0.0245539	0.00252916	2.80027e-22
rs140584594	1	110232983	GSTM1	G	A	393193	0.729711	0.035674	0.00219152	1.39991e-59
rs2642438	1	220970028	44986	G	A	393193	0.702624	0.0291285	0.00213949	3.29989e-42
rs557933	1	234853268	RP4-781K5.7	C	A	393193	0.520257	0.0190421	0.00196414	3.19963e-22
rs72761606	1	243740445	AKT3	C	T	393193	0.131378	-0.0161075	0.0029005	2.80001e-08
rs2999141	1	23832103	E2F2	C	A	393193	0.275749	-0.0121341	0.00222468	4.90004e-08
rs1168124	1	63139730	DOCK7	T	C	393193	0.65073	0.0426112	0.00205353	1.20005e-95
rs9426827	1	154589965	ADAR	C	T	393193	0.478096	0.0170728	0.00195828	2.80027e-18
rs3747973	1	205677148	NUCKS1	G	A	393193	0.592553	0.0148472	0.00199494	9.8992e-14
rs2298214	1	935222	HES4	A	C	393193	0.577488	-0.0131486	0.00199824	4.70002e-11
rs472629	1	20917108	CDA	A	G	393193	0.333138	-0.0182717	0.0020755	1.29987e-18
rs75246752	1	145630111	RNF115	C	G	393193	0.012875	0.0496761	0.00867089	1e-08
rs1771591	1	161610734	FCGR3B	A	G	393193	0.487444	-0.012735	0.00204183	4.49997e-10
rs61805076	1	182154990	LINC01344	C	T	393193	0.333426	-0.015348	0.00207699	1.50003e-13
rs12044156	1	219679967	RP11-392O17.1	C	G	393193	0.563837	-0.0119199	0.00197231	1.5e-09
rs2281719	1	230297659	GALNT2	T	C	393193	0.612469	0.0534464	0.00201161	1.49968e-155
rs10917383	1	23788994	ASAP3	G	A	393193	0.875246	0.0203915	0.00296088	5.70033e-12
rs34397747	1	27092322	ARID1A	C	T	393193	0.084314	-0.0393293	0.00355947	2.19989e-28
rs267738	1	150940625	CERS2	G	T	393193	0.219299	0.0343761	0.00236534	7.50067e-48
rs10752898	1	183077896	LAMC1	C	T	393193	0.55762	0.0125396	0.00196775	1.89998e-10
rs76962725	1	224427133	NVL	A	G	393193	0.037263	-0.0297678	0.00523466	1.29999e-08
rs62135193	2	48755477	STON1-GTF2A1L	T	C	393193	0.541376	-0.0108289	0.00197527	4.20001e-08
rs1446585	2	136407479	R3HDM1	G	A	393193	0.244189	0.0185954	0.00223649	9.20026e-17
rs72926946	2	203477868	MTND4P30	A	C	393193	0.296458	-0.0154139	0.00214215	6.20012e-13
rs2362541	2	30478453	LBH	G	T	393193	0.507575	-0.0112615	0.00195989	9.09997e-09
rs17326656	2	48962291	STON1-GTF2A1L	T	G	393193	0.238733	-0.0181882	0.00230557	3.10027e-15
rs6705285	2	66709468	MEIS1	T	G	393193	0.609051	0.0111578	0.00197677	1.7e-08
rs2943645	2	227099180	NEU2	T	C	393193	0.646764	-0.0338732	0.00204772	1.80011e-61
rs10170658	2	238699970	LRRFIP1	T	G	393193	0.222908	-0.0132874	0.00235794	1.7e-08
rs59104589	2	242237902	HDLBP	T	C	393193	0.358199	0.0170163	0.00204114	7.59976e-17
rs12987470	2	188323311	AC007319.1	T	A	393193	0.294649	0.012042	0.00215213	2.19999e-08
rs1047891	2	211540507	CPS1	A	C	393193	0.315663	-0.0256666	0.00210473	3.29989e-34
rs13402475	2	3639909	COLEC11	G	C	393193	0.815145	-0.0240101	0.00257281	1e-20
rs35135293	2	20363666	AC098828.3	T	C	393193	0.518821	-0.0217004	0.00196743	2.70023e-28
rs1260326	2	27730940	GCKR	C	T	393193	0.604673	-0.0258112	0.00200095	4.49987e-38
rs4599108	2	85543222	TGOLN2	T	C	393193	0.487598	0.0140463	0.00198176	1.39991e-12
rs11691486	2	100796182	LINC01104	C	T	393193	0.240048	0.0141328	0.00230186	8.30004e-10
rs13024140	2	111710863	ACOXL	C	G	393193	0.415283	-0.0115424	0.00198701	6.29999e-09
rs62114506	2	242793	SH3YL1	C	G	393193	0.262092	0.0140502	0.00222524	2.69998e-10
rs676210	2	21231524	APOB	A	G	393193	0.205092	0.0600946	0.00242305	8.70964e-136
rs113017476	2	31989359	LINC01946	A	G	393193	0.038656	0.0312935	0.00512275	1e-09
rs2540951	2	65276736	CEP68	G	A	393193	0.376251	0.01211	0.00201943	2e-09
rs113011842	2	128611134	POLR2D	C	T	393193	0.305787	-0.0132464	0.00212982	5e-10
rs75265117	2	165518799	COBLL1	G	C	393193	0.11993	0.0316195	0.00301917	1.20005e-25
rs78058190	2	219699999	PRKAG3	A	G	393193	0.050441	-0.0662337	0.00504914	2.60016e-39
rs13326165	3	52532118	STAB1	G	A	393193	0.795376	-0.0195454	0.00242685	8.00018e-16
rs1852922	3	70936712	PROK2	A	G	393193	0.69011	0.0123581	0.00212826	6.4e-09
rs73216701	3	108865293	FLJ22763	G	A	393193	0.429931	0.0164708	0.00198166	9.3994e-17
rs13059175	3	152062241	MBNL1	T	C	393193	0.299999	0.0148346	0.00213401	3.59998e-12
rs9817452	3	156795414	LINC02029	T	G	393193	0.387699	0.0174889	0.00202187	5.19996e-18
rs4916426	3	196094062	UBXN7	G	GA	393193	0.744652	0.0137647	0.00227431	1.40001e-09
rs2972166	3	12316339	LINC00690	A	G	393193	0.274658	0.0149974	0.00220729	1.10002e-11
rs4676609	3	39214256	RP11-944L7.4	T	C	393193	0.196448	0.0149357	0.00247368	1.6e-09
rs6765484	3	50041313	RBM6	T	C	393193	0.472703	0.0204373	0.00196501	2.49977e-25
rs17008972	3	71756272	EIF4E3	A	G	393193	0.124198	0.0192616	0.00298016	1e-10
rs3732356	3	119529113	NR1I2	T	G	393193	0.93378	-0.0367324	0.00398002	2.70023e-20
rs34642857	3	123051019	ADCY5	C	T	393193	0.250631	-0.0133464	0.00227583	4.49997e-09
rs6807935	3	141114293	ZBTB38	G	A	393193	0.343276	-0.0126887	0.00206633	8.19993e-10
rs1086056	3	154088411	GPR149	G	T	393193	0.844669	-0.0188503	0.00271238	3.69999e-12
rs73052033	3	185828465	ETV5	C	T	393193	0.185091	-0.0184412	0.00253065	3.19963e-13
rs6772763	3	15702641	LINC00690	C	T	393193	0.565136	0.0128955	0.00198642	8.49963e-11
rs4441609	3	36892717	TRANK1	C	T	393193	0.625576	0.0110807	0.00202443	4.39997e-08
rs9647335	3	135880410	MSL2	T	A	393193	0.191878	0.0316374	0.00249696	8.60003e-37
rs1400362	3	185883562	DGKG	C	T	393193	0.741488	0.0125215	0.00226712	3.29997e-08
rs2159935	4	55521017	KIT	A	G	393193	0.490312	0.0114396	0.00196234	5.60003e-09
rs10489044	4	87976387	AFF1	G	A	393193	0.199084	-0.0183462	0.00246586	1e-13
rs148827772	4	110766064	LRIT3	G	A	393193	0.022589	-0.057089	0.00700743	3.69999e-16
rs1055582	4	39700173	UBE2K	T	C	393193	0.505137	0.0155609	0.00196562	2.39994e-15
rs1580083	4	69536842	UGT2B15	T	A	393193	0.393211	0.0213232	0.00217451	1.10002e-22
rs72729623	4	154208278	TRIM2	T	C	393193	0.143413	-0.0153324	0.0028013	4.39997e-08
rs13108218	4	3443931	HGFAC	G	A	393193	0.614914	-0.01333	0.00203151	5.30029e-11
rs6448429	4	26066863	snoU13	T	C	393193	0.166112	-0.0222015	0.0026563	6.4003e-17
rs34999031	4	57944852	IGFBP7	A	AT	393193	0.426365	-0.0120937	0.00201713	2e-09
rs976002	4	69343287	TMPRSS11E	G	A	393193	0.24529	0.0230909	0.00228117	4.40048e-24
rs1395221	4	24626903	MTCO3P44	T	G	393193	0.397633	-0.0132838	0.00201044	3.90032e-11
rs28824216	4	92599431	LNCPRESS2	T	C	393193	0.021793	0.0378245	0.00674912	2.1e-08
rs1789896	4	100256984	ADH1B	A	G	393193	0.513472	0.0149273	0.00195991	2.60016e-14
rs13107325	4	103188709	SLC39A8	T	C	393193	0.074994	-0.071753	0.00372931	1.69981e-82
rs10023962	4	177959511	RN7SKP13	G	T	393193	0.816753	0.0176607	0.00254251	3.80014e-12
rs116006942	5	53405314	ARL15	A	G	393193	0.060786	-0.0283109	0.00415365	9.3994e-12
rs55801554	5	158622532	RNF145	A	C	393193	0.247289	0.0137251	0.00227815	1.7e-09
rs138354839	5	180416174	BTNL3	A	C	393193	0.015103	-0.0671387	0.00865796	8.9002e-15
rs3749748	5	127350549	LINC01184	T	C	393193	0.247259	0.0220635	0.00228295	4.30031e-22
rs7700617	5	39546706	RP11-357F12.1	A	C	393193	0.497345	-0.0127352	0.00196898	9.8992e-11
rs11429307	5	55857025	C5orf67	G	GT	393193	0.808887	0.0223154	0.00250419	5.00035e-19
rs2544654	5	72888280	JMY	T	G	393193	0.715237	0.0128434	0.00217845	3.69999e-09
rs1540687	5	111246489	NREP	T	A	393193	0.674487	0.0116627	0.00209933	2.80001e-08
rs286965	5	153360230	CTB-95D12.1	C	T	393193	0.632207	-0.0160285	0.00203382	3.19963e-15
rs2963468	5	158003020	CTC-207P7.1	G	A	393193	0.235288	-0.0173619	0.00232896	8.99912e-14
rs62369502	5	43815578	RP11-357F12.1	C	T	393193	0.076477	-0.0214152	0.00369565	6.80002e-09
rs1862205	5	108656635	CTD-2587M2.1	A	G	393193	0.404644	0.0110691	0.00200091	3.2e-08
rs188502504	5	131121165	CTC-432M15.3	C	T	393193	0.036433	-0.0291118	0.00525498	2.99999e-08
rs254559	5	134444982	C5orf66	A	C	393193	0.40484	-0.0170773	0.0020013	1.39991e-17
rs351862	5	176541370	-	T	C	393193	0.114501	0.0184158	0.00309396	2.59998e-09
rs62405458	5	180225919	MGAT1	T	C	393193	0.18267	-0.0147906	0.00254902	6.49995e-09
rs3798233	6	116317092	FRK	C	A	393193	0.402016	0.0179824	0.00199898	2.29985e-19
rs1406982	6	117236853	RFX6	A	T	393193	0.313873	-0.0142625	0.00211146	1.39991e-11
rs2395158	6	32374595	BTNL2	G	A	393193	0.16935	-0.0344264	0.00261038	1e-39
rs9471972	6	42915021	RP3-475N16.1	A	G	393193	0.53516	0.0268788	0.00196789	1.80011e-42
rs4052908	6	139842576		AATT	A	393193	0.635826	0.0154632	0.00205027	4.60045e-14
rs78807370	6	43761091	ACTG1P9	A	G	393193	0.14785	0.0159362	0.00276835	8.60003e-09
rs72959041	6	127454893	RSPO3	A	G	393193	0.049126	-0.0360896	0.00459848	4.19952e-15
rs6557267	6	153433701	RGS17	T	C	393193	0.403524	-0.0118925	0.00200039	2.80001e-09
rs41272086	6	161008646	LPA	A	G	393193	0.105579	-0.037348	0.00319457	1.39991e-31
rs9347737	6	163740322	PACRG	G	A	393193	0.428349	-0.0111198	0.00200525	2.90001e-08
rs59894631	6	32505869	TBC1D22B	C	A	393193	0.666597	0.0234027	0.00245486	1.50003e-21
rs75104038	6	34190104	CYCSP55	A	G	393193	0.06109	-0.0391467	0.00409914	1.29987e-21
rs11754773	6	34577257	C6orf106	G	A	393193	0.093405	-0.0400977	0.00338901	2.70023e-32
rs10271082	7	1081562	C7orf50	C	G	393193	0.407793	-0.0190331	0.00199937	1.69981e-21
rs76456334	7	25827967	AC003090.1	C	T	393193	0.039627	-0.0367073	0.0051179	7.39946e-13
rs55812947	7	44790807	ZMIZ2	C	T	393193	0.129001	-0.0160846	0.00292874	4e-08
rs4725969	7	150558515	AOC1	T	C	393193	0.339656	0.0124013	0.00208426	2.69998e-09
rs55710224	7	100698648	MUC17	A	G	393193	0.498535	0.0121553	0.00196433	6.1e-10
rs2726112	7	36178753	RP11-377H23.1	G	A	393193	0.453816	-0.0138549	0.00196994	1.99986e-12
rs34518086	7	130442603	KLF14	C	CT	393193	0.462783	-0.0248328	0.00199919	1.99986e-35
rs34767118	7	50271064	AC020743.3	G	A	393193	0.325924	0.0169225	0.00210261	8.4004e-16
rs17883513	7	94974185	AC004022.7	G	A	393193	0.034361	0.029944	0.00538771	2.69998e-08
rs150483923	7	106957161	COG5	A	C	393193	0.225932	0.0197365	0.0023555	5.30029e-17
rs3828960	7	135194613	CNOT4	G	A	393193	0.206522	-0.0146086	0.00242641	1.7e-09
rs6977416	7	150542711	AOC1	A	G	393193	0.334458	-0.0157606	0.00209756	5.70033e-14
rs35745599	7	6451080	DAGLB	T	C	393193	0.238631	0.0284306	0.0022991	4.00037e-35
rs17138358	7	17920253	SNX13	C	G	393193	0.398512	-0.0261653	0.00200552	6.59933e-39
rs112928559	8	19979846	AC100802.3	T	C	393193	0.039869	-0.0367572	0.005252	2.60016e-12
rs36024006	8	121887377	RP11-369K17.1	A	G	393193	0.451989	-0.0178019	0.00196944	1.59993e-19
rs71303482	8	126482930	RP11-136O12.2	G	A	393193	0.68397	0.0142698	0.00210544	1.20005e-11
rs4875043	8	144496772	RP11-909N17.2	C	A	393193	0.216842	-0.0151546	0.00240369	2.90001e-10
rs326	8	19819439	LPL	G	A	393193	0.293968	0.0827185	0.00214788	1e-200
rs71517905	8	126630963	RP11-136O12.2	ACAC	A	393193	0.743476	0.0135838	0.00229809	3.40001e-09
rs49675	8	9151688	RP11-115J16.1	A	G	393193	0.09805	0.0212458	0.00330763	1.29999e-10
rs10504477	8	71338185	RP11-333A23.1	C	T	393193	0.412293	-0.0121174	0.00199318	1.2e-09
rs36096231	8	72399623	RP11-1102P16.1	T	C	393193	0.072481	-0.0207809	0.0037859	4e-08
rs61596977	8	95997165	NDUFAF6	T	C	393193	0.140376	-0.0155338	0.00282539	3.79997e-08
rs2247355	8	103876780	AZIN1	T	C	393193	0.182653	0.0177172	0.00253838	2.99985e-12
rs6469605	8	116601894	TRPS1	T	C	393193	0.568386	0.0349728	0.00198158	1e-69
rs7817574	8	144302570	GPIHBP1	C	T	393193	0.184902	0.0362105	0.002519	7.39946e-47
rs9987289	8	9183358	RP11-115J16.1	G	A	393193	0.908733	0.0852351	0.00339983	1e-138
rs59347135	8	19750044	LPL	G	C	393193	0.046207	-0.0805948	0.00478788	1.39991e-63
rs117853493	8	20056640	ATP6V1B2	A	G	393193	0.015074	0.0567003	0.00803613	1.69981e-12
rs1125873	9	107721423	RP11-217B7.2	T	A	393193	0.492029	0.0122955	0.00197818	5.1e-10
rs532436	9	136149830	ABO	A	G	393193	0.184527	0.0304626	0.00252555	1.69981e-33
rs2520096	9	136919416	BRD3	G	A	393193	0.270128	0.0140397	0.00221413	2.30001e-10
rs686030	9	15304782	TTC39B	A	C	393193	0.858646	0.056386	0.00281822	4.70002e-89
rs7036107	9	92177897	GADD45G	G	A	393193	0.511088	-0.0112609	0.00200049	1.79999e-08
rs2066714	9	107586753	ABCA1	C	T	393193	0.128552	0.054303	0.00292716	7.89951e-77
rs2740488	9	107661742	ABCA1	C	A	393193	0.265536	-0.0804019	0.00222407	1e-200
rs2297409	9	107576246	ABCA1	A	G	393193	0.194714	-0.0366326	0.00247546	1.50003e-49
rs7032795	9	117134945	AKNA	C	T	393193	0.493507	0.0145998	0.00197016	1.29987e-13
rs74500135	9	106603816	RNA5SP291	C	T	393193	0.009827	0.073606	0.0103329	1.10002e-12
rs147772065	9	107732530	RP11-217B7.3	C	G	393193	0.034764	0.0314363	0.00540463	5.99998e-09
rs2804894	10	33647091	RP11-90B22.1	A	G	393193	0.734838	0.0162537	0.00224777	4.79954e-13
rs7896518	10	65104500	JMJD1C	G	A	393193	0.428011	0.0153997	0.00200475	1.59993e-14
rs1970811	10	126696496	CTBP2	C	T	393193	0.457761	-0.0116143	0.00197362	4e-09
rs3915932	10	80941936	ZMIZ1	C	G	393193	0.414974	0.0158209	0.00199475	2.19989e-15
rs2803619	10	113934384	GPAM	C	G	393193	0.724683	-0.0374903	0.00219505	2.09991e-65
rs75406471	10	5257647	AKR1C4	A	G	393193	0.154253	-0.0246389	0.00272053	1.29987e-19
rs2068888	10	94839642	CYP26A1	A	G	393193	0.450403	0.0134211	0.00197105	9.79941e-12
rs2419605	10	113978097	GPAM	G	A	393193	0.147796	-0.0312837	0.00277987	2.19989e-29
rs2245095	10	122857596	RPL19P16	T	C	393193	0.088862	-0.025599	0.00344877	1.10002e-13
rs34045894	10	33967489	RP13-259N13.2	A	G	393193	0.156314	-0.0147562	0.00270319	4.79999e-08
rs3802548	10	45952745	44993	A	T	393193	0.240427	0.0340679	0.00229726	9.3994e-50
rs10883451	10	101924418	ERLIN1	C	T	393193	0.496282	0.022096	0.00196056	1.80011e-29
rs12273363	11	27744859	BDNF	C	T	393193	0.205682	-0.0197428	0.00242496	3.90032e-16
rs613808	11	116710968	APOA1	G	A	393193	0.715399	-0.0849696	0.00218306	1e-200
rs3740688	11	47380340	SPI1	T	G	393193	0.544632	0.0156042	0.00197254	2.60016e-15
rs4930352	11	66066993	TMEM151A	T	G	393193	0.494116	0.0167274	0.00199616	5.30029e-17
rs11021232	11	95320808	RP11-338H14.1	C	T	393193	0.181005	-0.0164557	0.00256026	1.29999e-10
rs7952521	11	116385354	LINC02151	A	G	393193	0.105535	0.0270189	0.00330241	2.80027e-16
rs78296522	11	116648776	ZPR1	A	C	393193	0.045117	0.0682915	0.00475519	8.99912e-47
rs117739035	11	408174	SIGIRR	T	G	393193	0.035802	-0.0305721	0.00527087	6.59994e-09
rs1919309	11	14029854	SPON1	C	T	393193	0.508795	0.0116908	0.00196745	2.80001e-09
rs2269434	11	47360412	MYBPC3	C	T	393193	0.345387	0.0346097	0.00205762	1.69981e-63
rs174566	11	61592362	FADS2	G	A	393193	0.350206	-0.0349039	0.00205457	1e-64
rs559355	11	75451281	RN7SL786P	T	A	393193	0.157349	-0.0446168	0.00269005	8.80035e-62
rs141368429	11	117221862	CEP164	T	C	393193	0.055929	-0.0569584	0.00458365	1.9002e-35
rs58473820	11	122514403	UBASH3B	T	C	393193	0.377992	0.0207534	0.00202552	1.20005e-24
rs1661052	11	2942593	SLC22A18	A	G	393193	0.908498	0.0293691	0.00340349	6.20012e-18
rs2302263	11	64021821	PLCB3	T	C	393193	0.0887	-0.0285016	0.00345206	1.50003e-16
rs10750766	11	65473798	KAT5	A	C	393193	0.709869	-0.0147925	0.00216197	7.8001e-12
rs11226108	11	103870755	PDGFD	C	G	393193	0.191516	-0.0146559	0.00249387	4.20001e-09
rs11216920	11	118462554	ARCN1	G	A	393193	0.084072	0.0250384	0.00354197	1.59993e-12
rs7305678	12	7681181	CD163	G	T	393193	0.866252	-0.0219163	0.00291351	5.40008e-14
rs11045172	12	20470221	RP11-284H19.1	C	A	393193	0.197912	0.0222366	0.00247597	2.70023e-19
rs4762756	12	20597577	PDE3A	C	T	393193	0.73563	0.0140023	0.00224718	4.60002e-10
rs10876447	12	53770941	SP1	A	G	393193	0.154052	-0.01939	0.00271564	9.30037e-13
rs11065987	12	112072424	BRAP	G	A	393193	0.416331	-0.0140735	0.00198803	1.50003e-12
rs111694265	12	123728979	C12orf65	C	CAAAACAA	393193	0.901229	-0.0494599	0.00329566	6.4998e-51
rs11057390	12	124383813	DNAH10	G	T	393193	0.295431	0.0190026	0.00215664	1.20005e-18
rs7136506	12	125326153	SCARB1	C	T	393193	0.216465	-0.0318107	0.00242195	2.09991e-39
rs11067231	12	109993603	MMAB	A	C	393193	0.523895	0.021994	0.00196177	3.59998e-29
rs851132	12	124534824	RFLNA	C	G	393193	0.591786	-0.0246972	0.00199753	4.10015e-35
rs921919	12	125265201	SCARB1	A	G	393193	0.669251	-0.0371454	0.00212658	2.49977e-68
rs35028188	12	51290002	TMPRSS12	T	TA	393193	0.611902	-0.0128665	0.00206335	4.49997e-10
rs61352607	12	57839173	INHBC	T	G	393193	0.240776	0.0277155	0.00229129	1.10002e-33
rs10745954	12	103483094	RP11-328J6.1	G	A	393193	0.480326	-0.0143687	0.0019633	2.49977e-13
rs10774439	12	6731818	LPAR5	A	G	393193	0.814838	0.0164484	0.00255731	1.29999e-10
rs4883201	12	9082581	PHC1	G	A	393193	0.102363	-0.025331	0.00323925	5.30029e-15
rs7304603	12	71114400	PTPRR	C	T	393193	0.537686	-0.0127358	0.00197331	1.09999e-10
rs10748165	12	71372390	CTD-2021H9.1	T	C	393193	0.504155	0.0110061	0.00196411	2.1e-08
rs12229372	12	125339990	SCARB1	C	T	393193	0.10329	0.0296946	0.003302	2.39994e-19
rs76428106	13	28604007	FLT3	C	T	393193	0.012974	-0.0611895	0.00904242	1.29987e-11
rs11452128	13	30970914	LINC00426	C	T	393193	0.050274	-0.0259089	0.00453367	1.09999e-08
rs35639749	13	103844270	SLC10A2	A	AC	393193	0.986849	-0.0517323	0.00891628	6.59994e-09
rs79506257	13	103553567	RP11-255P5.3	A	G	393193	0.047786	0.0282603	0.00464917	1.2e-09
rs35580554	13	49519535	AL161421.1	A	ATATT	393193	0.60368	-0.0144459	0.00201768	8.10028e-13
rs9604045	13	113927208	LDHBP1	T	G	393193	0.253532	0.0154221	0.00235515	5.79963e-11
rs2494747	14	105258437	AKT1	T	G	393193	0.615762	-0.0322265	0.00202366	4.30031e-57
rs61980899	14	81676844	GTF2A1	C	T	393193	0.537847	-0.0139977	0.00197925	1.50003e-12
rs367677	14	69273090	ZFP36L1	G	A	393193	0.240005	0.0174735	0.0023124	4.10015e-14
rs13379043	14	74250126	ELMSAN1	C	T	393193	0.280373	0.0217854	0.00222966	1.50003e-22
rs7147511	14	100794818	SLC25A47	T	C	393193	0.495499	-0.0146441	0.00198342	1.50003e-13
rs12436555	14	24634825	IRF9	A	G	393193	0.173179	-0.0146547	0.00260342	1.79999e-08
rs111849006	14	52581893	RP11-1033H12.1	A	G	393193	0.181219	0.0146894	0.00260225	1.7e-08
rs2111705	14	75261641	YLPM1	A	G	393193	0.543888	-0.0149276	0.0019717	3.69999e-14
rs7170463	15	41888918	RP11-380D11.2	G	A	393193	0.311339	0.0161797	0.00211746	2.19989e-14
rs8028785	15	43130646	TTBK2	C	T	393193	0.18254	0.0146329	0.00253358	7.69999e-09
rs150844304	15	43726625	TP53BP1	C	A	393193	0.025949	-0.0753334	0.00615615	1.99986e-34
rs1601933	15	58671559	ALDH1A2	T	C	393193	0.466597	-0.0842338	0.00199576	1e-200
rs12898210	15	58639710	ALDH1A2	G	T	393193	0.121583	-0.0491359	0.00300967	6.4003e-60
rs11632618	15	58724706	LIPC	A	G	393193	0.06962	0.108049	0.00384587	1.09901e-173
rs80236739	15	58972699	ADAM10	G	A	393193	0.049836	-0.0322411	0.00450448	8.19974e-13
rs34180494	15	75370012	PPCDC	C	A	393193	0.273764	-0.0128704	0.00219833	4.79999e-09
rs28362901	15	74712937	SEMA7A	A	C	393193	0.088368	-0.0246353	0.00345669	1e-12
rs117399007	15	59264999	RNF111	T	C	393193	0.043444	-0.0288859	0.00484793	2.5e-09
rs1318175	15	58586129	ALDH1A2	T	C	393193	0.159965	-0.0780529	0.00268206	3.39625e-186
rs6224	15	91423543	FURIN	T	G	393193	0.473585	0.0125532	0.0019683	1.79999e-10
rs1037117	15	102068658	RP11-14C10.6	A	G	393193	0.254731	0.0161057	0.00225649	9.49948e-13
rs71380411	16	29979064	TMEM219	T	C	393193	0.423959	-0.0111779	0.00202925	3.59998e-08
rs75152587	16	56579961	MT4	T	G	393193	0.012759	-0.0797507	0.00879219	1.20005e-19
rs2305696	16	57157206	CPNE2	T	C	393193	0.486258	-0.018423	0.00195245	3.90032e-21
rs4330777	16	57235644	RSPRY1	A	G	393193	0.475043	-0.0165422	0.00195706	2.80027e-17
rs11641548	16	88039447	BANP	C	A	393193	0.43959	-0.0130768	0.00197499	3.59998e-11
rs74025321	16	68878721	TANGO6	G	A	393193	0.074272	-0.0298646	0.00372792	1.10002e-15
rs35909200	16	72156666	PMFBP1	G	T	393193	0.157388	0.0189094	0.00267946	1.69981e-12
rs34955778	16	15139594	PDXDC1	C	T	393193	0.418701	-0.0124025	0.00197989	3.69999e-10
rs4784709	16	56711375	MT1X	A	T	393193	0.959184	-0.0617963	0.00494325	7.39946e-36
rs2925979	16	81534790	CMIP	C	T	393193	0.69987	0.0285287	0.00212908	6.09958e-41
rs33042	16	28139077	XPO6	A	G	393193	0.246125	0.0166688	0.00227684	2.49977e-13
rs144475339	16	56162685	RP11-461O7.1	C	G	393193	0.01056	0.0581829	0.0104937	2.90001e-08
rs79984435	16	56834234	NUP93	A	G	393193	0.092203	-0.0855866	0.00337218	4.19759e-142
rs9989419	16	56985139	AC012181.1	G	A	393193	0.60551	0.114993	0.00199407	1e-200
rs200561116	16	67972194	PSMB10	A	AT	393193	0.885895	-0.0570866	0.00310344	1.39991e-75
rs12943517	17	4083923	ANKFY1	A	G	393193	0.310724	-0.0118613	0.00212624	2.39999e-08
rs3818716	17	16851834	TNFRSF13B	T	C	393193	0.364549	-0.0127148	0.00204635	5.19996e-10
rs145947882	17	41809207	RP11-209M4.1	C	A	393193	0.026076	-0.136427	0.00627244	6.9024e-105
rs7216643	17	66827491	RP11-118B18.2	T	C	393193	0.223559	-0.0223626	0.00236278	2.90001e-21
rs78608249	17	7455707	TNFSF12-TNFSF13	T	C	393193	0.29008	-0.0155496	0.00217141	8.00018e-13
rs6505176	17	28661769	TMIGD1	G	T	393193	0.331623	-0.0174387	0.00209523	8.60003e-17
rs7503353	17	8107979	AURKB	T	G	393193	0.532015	-0.0135158	0.00197236	7.29962e-12
rs4795386	17	37746847	NEUROD2	G	A	393193	0.723594	0.0255755	0.00220821	5.10035e-31
rs145773899	17	76386406	-	C	T	393193	0.543091	0.0303341	0.00205373	2.29985e-49
rs2071379	17	26695832	VTN	G	A	393193	0.595245	-0.0214336	0.00199927	8.10028e-27
rs34138141	17	40781561	TUBG1	T	G	393193	0.280674	-0.0180909	0.00218637	1.29987e-16
rs11870735	17	481604	VPS53	T	C	393193	0.180979	-0.0152398	0.00254853	2.19999e-09
rs3760230	17	1994071	SMG6	G	C	393193	0.579267	-0.013626	0.00198867	7.29962e-12
rs2298624	18	47429022	MYO5B	T	C	393193	0.132474	0.0319587	0.00288956	1.99986e-28
rs8098618	18	21069269	RIOK3	T	C	393193	0.479414	0.0115362	0.00197395	5.1e-09
rs78965095	18	46617871	DYM	T	C	393193	0.02028	0.0436944	0.00696137	3.50002e-10
rs77960347	18	47109955	LIPG	G	A	393193	0.01329	0.335992	0.00855615	1e-200
rs4632228	18	19641009	LINC01900	T	G	393193	0.209496	-0.01986	0.00240757	1.59993e-16
rs150237291	18	46781014	DYM	C	T	393193	0.021812	0.0494709	0.00674777	2.29985e-13
rs681869	18	2981398	LPIN2	T	C	393193	0.704152	-0.0165331	0.00215035	1.50003e-14
rs8086351	18	47171888	SMUG1P1	G	C	393193	0.824039	0.096182	0.00257748	1e-200
rs7238484	18	57735552	RNU6-567P	T	G	393193	0.268307	-0.0213669	0.00221605	5.30029e-22
rs76213248	19	11269893	SPC24	T	C	393193	0.410374	0.021302	0.00200107	1.80011e-26
rs429358	19	45411941	APOE	C	T	393193	0.154478	-0.102539	0.00271512	1e-200
rs12462109	19	52343496	AC006272.2	T	C	393193	0.287067	-0.0134097	0.00216974	6.4e-10
rs4807462	19	3408665	NFIC	T	A	393193	0.359573	-0.0114556	0.0020561	2.5e-08
rs367070	19	54800500	AC010518.3	G	A	393193	0.225382	0.0390583	0.00235452	8.4004e-62
rs10404380	19	8466254	RAB11B	A	C	393193	0.604801	-0.0257904	0.00201461	1.59993e-37
rs2965169	19	45251156	BCL3	C	A	393193	0.388716	0.0188372	0.00201158	7.59976e-21
rs144311893	19	45423944	APOC1	T	C	393193	0.021987	0.122697	0.00690208	1.10002e-70
rs12977604	19	45442528	APOC4-APOC2	G	C	393193	0.499196	0.0373935	0.0020925	1.99986e-71
rs737338	19	11347657	DOCK6	T	C	393193	0.035108	-0.10808	0.00533159	2.29985e-91
rs7251640	19	18614935	ELL	C	T	393193	0.194006	0.0151586	0.00249926	1.29999e-09
rs8103728	19	33900257	PEPD	G	C	393193	0.669595	0.0228493	0.00208825	7.29962e-28
rs2424993	20	33104592	DYNLRB1	C	G	393193	0.697876	-0.0161362	0.00214155	4.90004e-14
rs6062510	20	62372148	SLC2A4RG	C	G	393193	0.674412	-0.0152419	0.00209559	3.50026e-13
rs11481448	20	22146056	RP5-1097P24.1	A	AT	393193	0.497412	0.0114668	0.00197074	5.89997e-09
rs201877296	20	42819289	JPH2	A	T	393193	0.03739	-0.0578594	0.00552791	1.20005e-25
rs1800961	20	43042364	HNF4A	T	C	393193	0.031062	-0.149001	0.00566244	1.30017e-152
rs144033177	20	571467	RP5-971N18.3	C	A	393193	0.015828	-0.0494186	0.0080641	8.9e-10
rs1132274	20	17596155	RRBP1	A	C	393193	0.154087	-0.0287721	0.0027161	3.19963e-26
rs6057911	20	30061695	REM1	G	C	393193	0.131284	0.0185812	0.00292074	2e-10
rs2256720	20	46279531	NCOA3	C	T	393193	0.444499	0.0121751	0.00197748	7.39997e-10
rs4239651	20	46340596	SULF2	C	T	393193	0.79439	0.0264226	0.00242837	1.39991e-27
rs9977268	21	46907287	COL18A1	T	C	393193	0.19875	-0.0182291	0.00246656	1.50003e-13
rs235314	21	46271452	PTTG1IP	T	C	393193	0.532284	-0.0214751	0.00197484	1.50003e-27
rs133015	22	38572526	PLA2G6	G	C	393193	0.44	0.0200344	0.00198398	5.60015e-24
rs11089620	22	21922456	UBE2L3	G	C	393193	0.188588	-0.0321639	0.00251317	1.69981e-37
rs4820346	22	39125074	GTPBP1	G	C	393193	0.692925	0.0130171	0.00213798	1.09999e-09
rs2294915	22	44340904	PNPLA3	T	C	393193	0.231744	-0.0199868	0.00233124	1e-17
rs9608972	22	30931307	SEC14L6	C	T	393193	0.241455	-0.0174956	0.00230014	2.80027e-14

## Sheet: Supplementary Table 6
Supplementary Table 6. Summary of the 198 genetic instruments significantly associated with apolipoprotein B (ApoB).
SNP	Chr	Position	GENE	Effect allele	Other allele	Samplesize	EAF	Beta	SE	Pval
rs34596921	1	25773708	TMEM57	T	TA	439214	0.579898	0.0292255	0.00212054	3.29989e-43
rs114165349	1	27021913	ARID1A	C	G	439214	0.023148	0.0903258	0.00692945	7.70016e-39
rs472495	1	55521313	PCSK9	T	G	439214	0.649019	0.0407634	0.00217172	1.29987e-78
rs77083979	1	62930106	DOCK7	A	G	439214	0.13275	-0.0185253	0.0030889	2e-09
rs1556562	1	93034023	EVI5	T	G	439214	0.790018	0.0159957	0.00247804	1.09999e-10
rs6657811	1	109807283	CELSR2	T	A	439214	0.129938	-0.127721	0.00308568	1e-200
rs5776986	1	110106663	GNAI3	G	GT	439214	0.810501	-0.0201193	0.00273998	2.09991e-13
rs57754494	1	110241316	GSTM2	A	G	439214	0.115557	0.0264394	0.00351614	5.50047e-14
rs6667939	1	198994619	LINC01221	T	C	439214	0.71873	0.0141028	0.00231955	1.2e-09
rs556107	1	234853059	RP4-781K5.7	T	C	439214	0.523242	0.0358479	0.00207937	1.29987e-66
rs35465692	1	27061607	ARID1A	AT	A	439214	0.908333	-0.0248285	0.00425095	5.19996e-09
rs11591147	1	55505647	PCSK9	T	G	439214	0.017452	-0.345954	0.00790085	1e-200
rs111928762	1	55694188	RP11-101C11.1	G	A	439214	0.039955	0.0516569	0.00532804	3.19963e-22
rs188608977	1	109725404	KIAA1324	T	G	439214	0.010581	0.0621212	0.0103688	2.1e-09
rs17036085	1	109834039	MYBPHL	G	A	439214	0.012178	-0.0684968	0.00943874	4.00037e-13
rs12046278	1	10799577	CASZ1	C	T	439214	0.34509	-0.0156231	0.00217266	6.4003e-13
rs12078100	1	16512586	ARHGEF19-AS1	G	C	439214	0.623091	0.0152136	0.00213952	1.20005e-12
rs55637835	1	55466303	BSND	T	C	439214	0.120855	-0.018802	0.00323408	6.1e-09
rs6689611	1	109831268	MYBPHL	A	G	439214	0.012374	-0.132408	0.00950251	3.90032e-44
rs76186504	1	109840169	MYBPHL	T	C	439214	0.025023	-0.11643	0.0066216	3.29989e-69
rs144926613	1	182125704	LINC01344	T	TTGGAGGGCAGACTAGCCCAGGCCC	439214	0.671796	-0.0145634	0.00220815	4.19952e-11
rs2807854	1	221029841	HLX-AS1	C	T	439214	0.671334	0.0162948	0.00220437	1.39991e-13
rs6426328	1	246891260	SCCPDH	T	G	439214	0.489784	0.0122017	0.00207321	4e-09
rs10127775	1	230295789	-	T	A	439214	0.60619	-0.0233243	0.00212188	4.19952e-28
rs478975	1	234773373	LINC00184	A	G	439214	0.642584	0.0141364	0.00217403	7.89951e-11
rs1260326	2	27730940	GCKR	C	T	439214	0.604525	-0.0495555	0.00211469	1.90108e-121
rs11901691	2	43850522	Y_RNA	A	C	439214	0.577074	0.0142576	0.00211213	1.50003e-11
rs13389219	2	165528876	COBLL1	T	C	439214	0.392571	-0.0161286	0.00211805	2.60016e-14
rs7603427	2	204317553	RAPH1	T	C	439214	0.53344	0.0135724	0.00207851	6.59933e-11
rs115692156	2	21077208	AC012361.1	G	A	439214	0.00884	-0.11153	0.0118551	5.10035e-21
rs138026891	2	21086334	AC012361.1	T	C	439214	0.010569	-0.0687023	0.0101987	1.59993e-11
rs35764292	2	21477029	AC067959.1	G	A	439214	0.040457	0.0509038	0.00532869	1.29987e-21
rs148150904	2	109064447	GCC2	TTAAAG	T	439214	0.189665	0.0159241	0.00263918	1.6e-09
rs75331444	2	44069772	ABCG8	A	G	439214	0.065607	-0.0903607	0.00418412	1.99986e-103
rs150474434	2	118845121	INSIG2	A	G	439214	0.101399	-0.0343097	0.00345194	2.80027e-23
rs11568318	2	234665498	UGT1A4	A	C	439214	0.066251	0.0288066	0.0041573	4.19952e-12
rs374929797	2	242396694	-	C	T	439214	0.443034	-0.0121985	0.00211702	8.30004e-09
rs7590687	2	44077225	ABCG8	C	T	439214	0.923067	-0.0430516	0.00398578	3.40017e-27
rs12471768	2	64928603	SERTAD2	C	T	439214	0.704041	0.0139101	0.00226938	8.79995e-10
rs17050272	2	121306440	AC073257.2	A	G	439214	0.40926	-0.0244302	0.00210465	3.80014e-31
rs12469941	2	135629927	ACMSD	T	C	439214	0.400959	0.0134202	0.00209668	1.5e-10
rs10201242	2	158464849	ACVR1C	A	G	439214	0.073779	-0.0226288	0.00397212	1.2e-08
rs2287622	2	169830328	-	G	A	439214	0.602775	-0.0203449	0.00211842	7.70016e-22
rs1250258	2	216300185	FN1	T	C	439214	0.736741	0.0141509	0.00235577	1.89998e-09
rs62122481	2	21216815	RP11-116D2.1	A	C	439214	0.376906	0.0841137	0.00214492	1e-200
rs4671050	2	62988169	EHBP1	T	G	439214	0.316138	-0.0196981	0.00222973	1e-18
rs7569317	2	203527979	FAM117B	C	T	439214	0.530625	0.0180783	0.0020715	2.60016e-18
rs5849920	3	69820400	-	G	GT	439214	0.363839	-0.0146084	0.00224287	7.39946e-11
rs12054451	3	122064369	CSTA	G	T	439214	0.259497	0.0159506	0.00238162	2.09991e-11
rs13076933	3	12327431	PPARG	G	T	439214	0.259424	-0.0182624	0.00238248	1.80011e-14
rs9834932	3	32535382	CMTM6	G	A	439214	0.088856	-0.0317059	0.00365151	3.90032e-18
rs71311871	3	58420613	PDHB	G	A	439214	0.08307	-0.0263353	0.00377144	2.90001e-12
rs4687614	3	52492085	NISCH	A	G	439214	0.945247	0.0269271	0.0045666	3.69999e-09
rs113177823	3	132217703	DNAJC13	A	G	439214	0.054098	-0.0412221	0.00464641	7.19946e-19
rs71637095	3	135980425	-	G	T	439214	0.341498	0.0152202	0.0021958	4.19952e-12
rs11709868	3	142648844	RP11-372E1.4	T	G	439214	0.297035	-0.015551	0.00228244	9.49948e-12
rs13108218	4	3443931	HGFAC	G	A	439214	0.614849	-0.0229367	0.00215262	1.59993e-26
rs58148580	4	124758773	LINC01091	T	C	439214	0.10978	0.0214934	0.00332019	9.60064e-11
rs2137234	4	26080549	RP11-263J14.1	C	T	439214	0.195281	0.0152817	0.00262327	5.69994e-09
rs9884390	4	69373407	UGT2B29P	C	T	439214	0.234076	0.023248	0.00248318	7.8001e-21
rs1229984	4	100239319	ADH1B	C	T	439214	0.97281	0.0385152	0.00631264	1.09999e-09
rs4689088	4	7222253	SORCS2	A	G	439214	0.618684	0.0124572	0.00214057	5.89997e-09
rs278981	4	40428010	RBM47	C	T	439214	0.758151	0.0148256	0.00239561	6.1e-10
rs11099097	4	81167309	RP11-576N17.4	T	C	439214	0.291413	-0.0161746	0.00229432	1.80011e-12
rs72663045	4	74177397	RP11-692D12.1	G	T	439214	0.020719	0.0423576	0.00734377	8e-09
rs116734477	5	52095024	ITGA1	T	C	439214	0.040814	-0.0633493	0.00526644	2.49977e-33
rs7707394	5	74472939	ANKRD31	A	G	439214	0.357327	0.0352503	0.00216546	1.39991e-59
rs6874202	5	156391628	TIMD4	C	T	439214	0.634225	0.0312135	0.00215543	1.59993e-47
rs12916	5	74656539	HMGCR	C	T	439214	0.400485	0.0549288	0.00212005	5.19996e-148
rs7734476	5	122848876	CSNK1G3	A	G	439214	0.550001	0.019942	0.00208686	1.20005e-21
rs28590710	5	71932487	LINC02056	A	G	439214	0.196795	-0.0177486	0.00273845	9.09913e-11
rs1003533	5	131755651	C5orf56	T	C	439214	0.188327	-0.0200281	0.00266165	5.30029e-14
rs7746081	6	16126934	MYLIP	A	G	439214	0.30414	-0.0227685	0.00225861	6.70039e-24
rs3823376	6	29944184	HCG9	T	C	439214	0.502185	0.0164137	0.00207374	2.49977e-15
rs9496567	6	100602753	RP3-359N14.1	A	G	439214	0.243555	-0.0190492	0.00242335	3.80014e-15
rs3127580	6	160710851	RP1-155D22.1	T	C	439214	0.155127	0.0404476	0.00286539	2.99985e-45
rs79220007	6	26098474	HFE	C	T	439214	0.076094	-0.0537922	0.00390806	4.19952e-43
rs6940814	6	42924932	GNMT	G	A	439214	0.587465	-0.0199476	0.00210823	2.99985e-21
rs1358980	6	43764551	ACTG1P9	T	C	439214	0.483147	0.0149035	0.00209447	1.10002e-12
rs4052908	6	139842576	-	AATT	A	439214	0.636165	-0.012576	0.00217168	7.00003e-09
rs146534110	6	160578069	SLC22A1	T	G	439214	0.013315	0.0667337	0.00906368	1.80011e-13
rs117733303	6	160922870	LPAL2	G	A	439214	0.01842	0.0864463	0.00771098	3.59998e-29
rs147539187	6	11839042	RP1-130G2.1	G	C	439214	0.073744	-0.0227347	0.00398012	1.09999e-08
rs72848251	6	32601288	HLA-DQA1	A	G	439214	0.195485	0.0348659	0.0026847	1.50003e-38
rs3822855	6	116316882	FRK	T	G	439214	0.401636	0.0148392	0.00211668	2.39994e-12
rs4935356	6	32412388	-	A	T	439214	0.243914	0.0245813	0.00255516	6.59933e-22
rs118039278	6	160985526	LPA	A	G	439214	0.078706	0.0868026	0.00387054	2.19786e-111
rs9482772	6	127446790	RSPO3	C	T	439214	0.448075	0.0177235	0.00208937	2.19989e-17
rs12208357	6	160543148	SLC22A1	T	C	439214	0.07008	0.0629791	0.0040818	1e-53
rs28406917	7	21449451	AC005094.2	T	C	439214	0.427571	0.0134005	0.00210735	2e-10
rs13247874	7	73010442	MLXIPL	T	C	439214	0.197154	-0.0215939	0.00261336	1.39991e-16
rs10953298	7	100216773	TFR2	T	C	439214	0.236254	-0.0170824	0.00245825	3.69999e-12
rs4470903	7	21604916	DNAH11	G	C	439214	0.214994	0.0345326	0.00253303	2.60016e-42
rs112758337	7	97977268	BAIAP2L1	A	G	439214	0.185556	-0.0212571	0.00267849	2.09991e-15
rs2073547	7	44582331	NPC1L1	G	A	439214	0.183953	0.0312042	0.00266416	1.10002e-31
rs45537841	7	87110640	ABCB4	T	C	439214	0.180708	-0.0158986	0.00270418	4.09996e-09
rs13230111	7	130437124	KLF14	G	A	439214	0.492349	-0.0138317	0.00207813	2.80027e-11
rs7012637	8	9173209	RP11-115J16.1	A	G	439214	0.473809	0.0200133	0.00209504	1.29987e-21
rs35583283	8	18254509	NAT2	C	G	439214	0.155243	0.0160188	0.00286821	2.30001e-08
rs13702	8	19824492	LPL	C	T	439214	0.287911	-0.0295019	0.00229451	7.8001e-38
rs59328596	8	21928227	DMTN	A	G	439214	0.148104	-0.0210021	0.00292183	6.59933e-13
rs10087526	8	55433151	SEC11B	G	T	439214	0.198764	0.0187619	0.00260759	6.20012e-13
rs9297994	8	59392324	CYP7A1	A	G	439214	0.664535	-0.0291083	0.00220081	6.20012e-40
rs2737263	8	116667539	TRPS1	T	G	439214	0.280253	-0.0185263	0.00231348	1.20005e-15
rs3860846	8	126631687	RP11-136O12.2	T	C	439214	0.275298	0.0138403	0.00235387	4.09996e-09
rs28814720	8	141988687	PTK2	G	A	439214	0.519754	0.0117382	0.00214286	4.30002e-08
rs55831924	8	145031968	PLEC	T	C	439214	0.361347	0.0182553	0.00217539	4.79954e-17
rs28601761	8	126500031	RP11-136O12.2	G	C	439214	0.418842	-0.07256	0.00212854	1e-200
rs581080	9	15305378	TTC39B	C	G	439214	0.818992	0.0185579	0.00270151	6.4003e-12
rs6560499	9	78730766	PCSK5	A	G	439214	0.575961	-0.0121606	0.00211507	8.99995e-09
rs2519093	9	136141870	ABO	T	C	439214	0.184543	0.0410869	0.00267778	3.90032e-53
rs10448340	9	139320069	INPP5E	G	T	439214	0.319766	-0.0170557	0.00223016	1.99986e-14
rs3780181	9	2640759	VLDLR	G	A	439214	0.067627	-0.0259729	0.00417003	4.70002e-10
rs6475606	9	22081850	CDKN2B-AS1	T	C	439214	0.484473	-0.017332	0.00207721	7.19946e-17
rs80276949	10	52373245	SGMS1	A	G	439214	0.022675	0.0419216	0.00699731	2.1e-09
rs2761311	10	95052021	RPL17P34	T	C	439214	0.571902	0.012077	0.00211012	1e-08
rs10794579	10	124686656	C10orf88	C	T	439214	0.575021	0.0137267	0.00210335	6.79986e-11
rs17476364	10	71094504	HK1	C	T	439214	0.108391	-0.0209325	0.00334727	4e-10
rs2068888	10	94839642	CYP26A1	A	G	439214	0.4508	-0.0241729	0.00208746	5.19996e-31
rs116093870	10	103984390	ELOVL3	C	T	439214	0.06791	0.0261595	0.0041275	2.30001e-10
rs72823013	10	115786233	ADRB1	A	G	439214	0.126195	-0.0228563	0.00313773	3.19963e-13
rs1277762	10	18494666	CACNB2	T	C	439214	0.843312	0.0171563	0.00286751	2.19999e-09
rs7108486	11	5677158	TRIM5	C	T	439214	0.023722	-0.0428485	0.00689551	5.19996e-10
rs174564	11	61588305	FADS2	G	A	439214	0.348509	-0.0450573	0.00218206	1e-94
rs964184	11	116648917	ZPR1	C	G	439214	0.86677	-0.0765255	0.00305668	2.50035e-138
rs141469619	11	116714293	SIK3	G	A	439214	0.00989	0.0785766	0.011117	1.59993e-12
rs11601507	11	5701074	TRIM5	A	C	439214	0.069438	0.0414121	0.004036	1.10002e-24
rs546240	11	30533622	MPPED2	T	C	439214	0.619967	-0.0118734	0.00214585	3.09999e-08
rs10832963	11	18664241	SPTY2D1	G	T	439214	0.744199	0.0219536	0.00238777	3.80014e-20
rs77498041	11	66183801	NPAS4	A	G	439214	0.19111	-0.0162677	0.00265126	8.50002e-10
rs4307732	11	126244955	ST3GAL4	A	G	439214	0.105893	0.0481874	0.00338596	5.79963e-46
rs11047939	12	9061971	PHC1	A	G	439214	0.224841	0.0152893	0.00250351	1e-09
rs61754230	12	72179446	RAB21	T	C	439214	0.019787	0.0432231	0.00745837	6.80002e-09
rs11065384	12	121423285	HNF1A	C	T	439214	0.690407	-0.0216973	0.00224856	4.90004e-22
rs2160994	12	50650057	LIMA1	C	T	439214	0.647429	0.0172687	0.00217691	2.09991e-15
rs35882350	12	623129	B4GALNT3	G	A	439214	0.261055	0.0135528	0.0023664	1e-08
rs11057397	12	124419728	DNAH10	T	C	439214	0.337102	-0.0183422	0.00220085	7.8001e-17
rs11057837	12	125311720	SCARB1	T	C	439214	0.102576	0.0217967	0.00344421	2.5e-10
rs2446066	12	53778650	SP1	T	G	439214	0.17489	0.0155774	0.00273619	1.2e-08
rs597808	12	111973358	ATXN2	G	A	439214	0.515902	0.0216847	0.00208463	2.39994e-25
rs2238162	13	32959199	BRCA2	T	C	439214	0.522997	-0.0226439	0.00208185	1.50003e-27
rs6602909	13	114551993	GAS6	C	T	439214	0.327566	0.021441	0.0022203	4.60045e-22
rs11621792	14	24871926	NYNRIN	T	C	439214	0.452905	0.0210752	0.00210348	1.29987e-23
rs8016418	14	70798289	SYNJ2BP-COX16	A	T	439214	0.374825	0.0197194	0.00214984	4.60045e-20
rs10151436	14	73616095	PSEN1	T	A	439214	0.1121	-0.0189374	0.00330287	9.80009e-09
rs13379043	14	74250126	ELMSAN1	C	T	439214	0.280473	-0.0143675	0.00235876	1.09999e-09
rs145730801	14	94768196	SERPINA6	C	T	439214	0.044385	0.0374641	0.00515235	3.59998e-13
rs35980001	15	58722590	LIPC	G	GC	439214	0.786526	-0.0244043	0.00255807	1.39991e-21
rs2043085	15	58680954	ALDH1A2	C	T	439214	0.612252	-0.0193562	0.00213525	1.20005e-19
rs71140104	15	75157721	SCAMP2	C	CA	439214	0.439537	-0.0128734	0.00212438	1.40001e-09
rs183130	16	56991363	CETP	T	C	439214	0.323911	-0.0478017	0.00222241	1.30017e-102
rs4782568	16	83980529	RP11-505K9.4	G	C	439214	0.450839	-0.0182854	0.00210073	3.19963e-18
rs12597418	16	71855220	AP1G1	A	G	439214	0.368086	0.0182198	0.00215637	2.90001e-17
rs34042070	16	72101525	HPR	G	C	439214	0.187904	0.0494204	0.00267088	1.9002e-76
rs1561139	16	56852822	NUP93	T	G	439214	0.424334	-0.0131421	0.0021042	4.20001e-10
rs55714927	17	7080316	ASGR1	T	C	439214	0.190338	-0.0321831	0.00264686	5.10035e-34
rs12603290	17	45650196	NPEPPS	C	T	439214	0.514724	-0.0288448	0.00207989	9.79941e-44
rs77542162	17	67081278	ABCA6	G	A	439214	0.022483	0.115967	0.00701839	2.49977e-61
rs34869792	17	27788769	TAOK1	A	T	439214	0.032336	-0.0418629	0.00743385	1.79999e-08
rs35278712	17	29618023	NF1	GAAAT	G	439214	0.712187	0.0199983	0.00230836	4.60045e-18
rs9894946	17	7571080	TP53	G	A	439214	0.841118	-0.0171431	0.00289199	3.09999e-09
rs112220485	17	40522713	STAT3	C	T	439214	0.085608	0.0205179	0.0037343	3.89996e-08
rs72631343	17	67191270	ABCA10	G	C	439214	0.128891	-0.0278921	0.00310009	2.29985e-19
rs74454529	17	17432220	PEMT	A	G	439214	0.05994	0.0282637	0.00439664	1.29999e-10
rs1801689	17	64210580	APOH	C	A	439214	0.030529	0.0646379	0.00603967	9.8992e-27
rs2199048	17	73868288	TRIM47	G	A	439214	0.313756	-0.0132194	0.00224306	3.79997e-09
rs62119267	19	45134682	IGSF23	C	A	439214	0.022316	-0.33464	0.00708026	1e-200
rs200046586	19	45241248	BCL3	C	CA	439214	0.981247	0.412271	0.00778939	1e-200
rs11673631	19	45225423	CTB-171A8.1	C	G	439214	0.043425	0.0390031	0.00513811	3.19963e-14
rs148933445	19	45302504	CBLC	A	G	439214	0.021557	-0.573249	0.00759178	1e-200
rs12691088	19	45418486	APOC1	A	G	439214	0.02091	0.246111	0.00769582	1e-200
rs143020224	19	11187324	SMARCA4	G	C	439214	0.118569	-0.165274	0.0031786	1e-200
rs2738447	19	11227480	LDLR	C	A	439214	0.592706	0.0436273	0.00209036	9.8992e-97
rs7249565	19	11302807	KANK2	A	G	439214	0.41494	0.0145524	0.00208362	2.90001e-12
rs8107974	19	19388500	SUGP1	T	A	439214	0.075757	-0.0908575	0.00388309	4.4978e-121
rs150820726	19	45227155	snoZ6	T	A	439214	0.010375	0.0717565	0.0105629	1.10002e-11
rs148601586	19	45346666	NECTIN2	G	C	439214	0.013309	0.183504	0.00917667	5.90065e-89
rs375972689	19	45360488	NECTIN2	G	T	439214	0.010683	0.208536	0.0100741	3.50026e-95
rs138692741	19	45467132	CLPTM1	T	C	439214	0.035781	0.0714986	0.00568647	2.99985e-36
rs150503754	19	45579242	ZNF296	C	T	439214	0.014979	-0.0517861	0.00867735	2.39999e-09
rs4803818	19	45914283	ERCC1	T	C	439214	0.023044	0.0417009	0.00686676	1.29999e-09
rs454715	19	49114236	FAM83E	G	T	439214	0.582689	-0.0235286	0.0020918	2.39994e-29
rs79149284	19	45513854	RELB	T	C	439214	0.038377	0.0335656	0.00533765	3.2e-10
rs35081008	19	58662235	ZNF329	T	C	439214	0.148139	-0.0311143	0.00290126	7.8001e-27
rs73075609	20	5580789	GPCPD1	T	C	439214	0.026797	0.0486153	0.00647857	6.20012e-14
rs2618566	20	17844684	RIN2	T	G	439214	0.659901	-0.0303008	0.00219303	1.99986e-43
rs6073958	20	44551855	RP11-323C15.1	C	T	439214	0.198642	0.0423193	0.00260555	2.49977e-59
rs3746337	20	25208272	AL035252.1	T	C	439214	0.489153	0.0156368	0.00207666	5.10035e-14
rs2256814	20	62373983	SLC2A4RG	A	G	439214	0.197913	0.0145175	0.00261621	2.90001e-08
rs969075	20	17792323	RIN2	C	T	439214	0.664927	0.0138101	0.00221388	4.39997e-10
rs6072279	20	39755154	TOP1	A	G	439214	0.473669	0.0292319	0.00208189	8.69961e-45
rs17569873	20	62896110	PCMTD2	T	C	439214	0.201289	0.0183445	0.00259488	1.59993e-12
rs224391	20	34107160	CEP250	C	G	439214	0.227492	-0.0174615	0.00248326	1.99986e-12
rs6129620	20	39144286	LINC01728	A	T	439214	0.338295	-0.0253099	0.00223276	8.69961e-30
rs1888488	21	40686521	BRWD1	T	C	439214	0.565289	0.0173586	0.00210255	1.50003e-16
rs67038483	21	33096103	SCAF4	T	C	439214	0.044994	0.0278083	0.0050196	2.99999e-08
rs138354	22	41272143	XPNPEP3	C	T	439214	0.534598	-0.0120708	0.00208392	6.90001e-09
rs9616822	22	50840573	PPP6R2	A	G	439214	0.351376	0.0159299	0.00218001	2.70023e-13

## Sheet: Supplementary Table7
Supplementary Table 7. SNPs significantly associated with potential confounders.
Export -> Outcome	Confunder	SNP	Chr	Position	GENE	Effect allele	Other allele	Beta (confounder)	Pval (confounder)
TL -> BL	Diabetes	rs2230590	3	49936102	MST1R	T	C	-0.002362	5.758e-06
	Diabetes	rs2763979	6	31794592	HSPA1B	C	T		8.74e-23
	Diabetes	rs429358	19	45411941	APOE	C	T	-0.12	1.4e-10
	Hypertension	rs55747751	5	132397351	HSPA4	A	G	-0.009771	5.417e-07
	Hypertension	rs2293579	11	47440758	PSMC3	G	A	-0.007979	2.818e-13
	Hypertension	rs10774624	12	111833788	RP3-473L9.4	A	G	-0.0107	2.864e-23
	BMI	rs1023767	8	95530969	KIAA1429	A	G	-0.01965	3.237e-08
	BMI	rs11557154	9	95530969	DCAF12	T	C	0.014	6.6e-06
	BMI	rs10773176	12	95530969	ZCCHC8	A	G	-0.01671	1.286e-09
	BMI	rs5742915	15	95530969	PML	C	T	-0.01233	3.077e-07
	BMI	rs11699829	20	95530969	PTK6	A	G	-0.03707	1.234e-07
TG -> TL	Diabetes	rs4665972	2	95530969	SNX17	C	T	0.07696	3.9e-09
	Diabetes	rs117233107	12	95530969	CCND2-AS1	A	G	-0.0116	1.271e-08
	Diabetes	rs2925979	16	95530969	CMIP	T	C	0.074	2.7e-08
	Diabetes	rs62102718	19	95530969	PEPD	A	T	-0.002573	8.485e-06
	Diabetes	rs483082	19	95530969	APOC1	T	G	-0.076	3.5e-06
	Diabetes	rs58542926	19	95530969	TM6SF2	C	T	-0.1596	8.6e-12
	Diabetes	rs1064173	6	95530969	HLA-DQB1	G	A	-0.008649	1.106e-46
	Diabetes	rs4731701	7	95530969	KLF14	C	T	0.002647	3.972e-07
	Diabetes	rs2519093	9	95530969	ABO	C	T	-0.079	7.1e-07
	Diabetes	rs11187019	10	95530969	IDE	A	G	0.07974	4e-10
	Hypertension	rs62271373	3	95530969	SIAH2	A	T	0.01144	6.137e-07
	Hypertension	rs71603401	4	95530969	MTCO3P44	A	G	-0.00794	4.357e-07
	Hypertension	rs2302263	11	95530969	PLCB3	T	C	0.008907	2.15e-06
	Hypertension	rs10750766	11	95530969	KAT5	A	C	0.00692	4.113e-09
	Hypertension	rs12185242	17	95530969	ZNF652	A	C	-0.006149	9.221e-09
	Hypertension	rs8126001	20	95530969	OPRL1	C	T	0.005868	4.037e-08
	Hypertension	rs2983896	6	95530969	FHL5	A	G	0.006842	1.402e-07
	Hypertension	rs2773469	10	95530969	ADRB1	G	A	0.01071	9.393e-19
	Hypertension	rs1133400	10	95530969	INPP5A	A	G	-0.006898	7.305e-08
	Hypertension	rs326222	11	95530969	DDB2	C	T	0.008276	8.905e-13
	BMI	rs11206374	1	95530969	PABPC4	A	G	0.01507	1.611e-07
	BMI	rs1938566	1	95530969	MIR137HG	C	T	0.01586	8.922e-07
	BMI	rs954244	2	95530969	AC073257.1	C	G	0.02629	4.544e-06
	BMI	rs13389219	2	95530969	COBLL1	C	T	-0.013	8.2e-08
	BMI	rs2943645	2	95530969	NEU2	C	T	0.014	7.496e-06
	BMI	rs1420384	2	95530969	AC007405.4	T	G	-0.01201	2.544e-06
	BMI	rs62135012	2	95530969	NRXN1	A	G	-0.01624	1.178e-10
	BMI	rs684773	3	95530969	KRT18P35	C	A	0.01997	2.082e-12
	BMI	rs10513688	3	95530969	SLC2A2	A	G	0.01823	7.372e-06
	BMI	rs11185542	3	95530969	-	C	G	-0.01218	6.492e-06
	BMI	rs2237029	4	95530969	KIT	G	A	0.01244	4.487e-07
	BMI	rs13107325	4	95530969	SLC39A8	T	C		1.37e-07
	BMI	rs55646464	5	95530969	CPEB4	G	T	0.02807	2.074e-06
	BMI	rs970069	5	95530969	PCDHGA4	T	C	0.01389	2.189e-06
	BMI	rs13354321	5	95530969	RP11-32D16.1	C	T	0.01616	8.316e-06
	BMI	rs7947951	11	95530969	ARNTL	A	G	-0.01444	2.714e-08
	BMI	rs11030107	11	95530969	BDNF	A	G		5.73e-07
	BMI	rs10773049	12	95530969	RFLNA	C	T	0.0141	5.843e-06
	BMI	rs7134375	12	95530969	RP11-284H19.1	A	C	0.01	6e-06
	BMI	rs9584870	13	95530969	STK24-AS1	C	T	-0.01338	1.353e-07
	BMI	rs2937124	16	95530969	WWP2	T	C	-0.02002	5.505e-15
	BMI	rs3814883	16	95530969	TAOK2	T	C	0.0173	5.298e-06
	BMI	rs60856912	17	95530969	BPTF	G	T	-0.02432	1.444e-08
	BMI	rs11078597	17	95530969	WDR81	C	T	-0.02054	3.529e-06
	BMI	rs7239575	18	95530969	NPC1	C	T	-0.0201	5.559e-08
	BMI	rs2187114	18	95530969	NETO1	A	G	-0.01783	7.046e-06
	BMI	rs921971	18	95530969	RP11-795H16.2	C	T	0.04241	1.338e-21
	BMI	rs394872	21	95530969	ADARB1	C	T	-0.01764	2.722e-13
	BMI	rs6517522	21	95530969	PSMG1	C	T	-0.01173	1.045e-06
	BMI	rs325485	5	95530969	RP11-6N13.1	A	G	0.01161	2.531e-06
	BMI	rs998584	6	95530969	VEGFA	C	A	0.017	9.102e-07
	BMI	rs1799831	7	95530969	GCK	T	C	-0.01861	2.426e-06
	BMI	rs12669911	7	95530969	PDE1C	A	C	0.01216	1.004e-06
	BMI	rs4841580	8	95530969	GATA4	C	T	0.01209	6.676e-07
	BMI	rs3808477	8	95530969	TRPS1	C	T	0.01857	3.215e-12
	BMI	rs10797119	9	95530969	GADD45G	C	T	0.01683	3.642e-12
	BMI	rs10811662	9	95530969	CDKN2B-AS1	A	G	0.03552	3.133e-19
	BMI	rs10822163	10	95530969	JMJD1C	C	G	0.0129	8.391e-08
	BMI	rs10883026	10	95530969	CRTAC1	C	T	0.02052	2.274e-17
LDL-C -> TL	Diabetes	rs17050272	2	95530969	AC073257.2	A	G	0.0005289	3.153e-06
	Diabetes	rs1260326	2	95530969	GCKR	C	T	0.01299	3.7e-09
	Diabetes	rs3104412	6	95530969	TBC1D22B	G	A	0.0005236	1.069e-30
	Diabetes	rs2519093	9	95530969	ABO	C	T	0.016	7.1e-07
	Diabetes	rs597808	12	95530969	ATXN2	G	A	0.0005226	7.949e-06
	Diabetes	rs62033400	16	95530969	FTO	A	G	0.012	5.3e-24
	Diabetes	rs8107974	19	95530969	SUGP1	A	T	0.02313	2.1e-11
	Hypertension	rs880315	1	95530969	CASZ1	T	C		8.41e-07
	Hypertension	rs1229984	4	95530969	ADH1B	T	C	-0.01774	8.207e-07
	Hypertension	rs990619	4	95530969	TOMM22P4	C	G	-0.00574	6.935e-08
	Hypertension	rs11099097	4	95530969	RP11-576N17.4	C	T	-0.02049	3.995e-68
	Hypertension	rs79220007	6	95530969	HFE	C	T	0.01196	2.057e-09
	Hypertension	rs2519093	9	95530969	ABO	C	T	0.00725	1.25e-07
	Hypertension	rs11014204	10	95530969	CACNB2	C	T	0.01005	3.42e-17
	Hypertension	rs6495122	15	95530969	ULK3	A	C		1.249e-08
	Hypertension	rs516316	19	95530969	FUT2	G	C	-0.005999	1.993e-08
	BMI	rs7562734	2	95530969	EHBP1	C	G	-0.01143	9.573e-06
	BMI	rs3732359	3	95530969	NR1I2	A	G	0.01473	4.503e-07
	BMI	rs1229984	4	95530969	ADH1B	T	C	-0.02591	1.137e-07
	BMI	rs13107325	4	95530969	SLC39A8	T	C	0.058	4.66e-09
	BMI	rs12916	5	95530969	HMGCR	C	T	-0.02041	8.871e-09
	BMI	rs2745353	6	95530969	RSPO3	T	C		4.1e-07
	BMI	rs9496567	6	95530969	RP3-359N14.1	A	G	0.01281	5.059e-06
	BMI	rs2737265	8	95530969	TRPS1	A	G	0.01851	3.635e-12
	BMI	rs28601761	8	95530969	RP11-136O12.2	C	G	-0.01281	1.965e-07
	BMI	rs79828839	10	95530969	SGMS1	C	T	-0.01385	3.909e-06
	BMI	rs61754230	12	95530969	RAB21	C	T	-0.043	5.5e-08
HDL-C -> TL	Diabetes	rs3768321	1	95530969	PABPC4	G	T	-0.076	8.1e-07
	Diabetes	rs12046972	1	95530969	RP11-392O17.1	C	T	0.065	9.8e-06
	Diabetes	rs13389219	2	95530969	COBLL1	C	T	0.09622	1.2e-13
	Diabetes	rs11688682	2	95530969	AC073257.1	C	G	-0.002704	7.916e-06
	Diabetes	rs2943645	2	95530969	NEU2	C	T	-0.1044	2.5e-15
	Diabetes	rs72964564	3	95530969	ADCY5	A	C	0.1115	5.6e-13
	Diabetes	rs6765484	3	95530969	RBM6	C	T	0.002556	9.636e-07
	Diabetes	rs2307111	5	95530969	POC5	T	C	0.002604	1.064e-06
	Diabetes	rs9327468	5	95530969	SLC12A2	A	C	0.002451	8.028e-06
	Diabetes	rs36057735	6	95530969	HLA-B	C	G	-0.004065	3.669e-10
	Diabetes	rs532436	9	95530969	ABO	A	G	0.08	4.4e-07
	Diabetes	rs703966	10	95530969	ZMIZ1	A	G	-0.076	1.9e-07
	Diabetes	rs3184504	12	95530969	SH2B3	C	T		2.8e-27
	Diabetes	rs11171710	12	95530969	RAB5B	A	G		3.2e-07
	Diabetes	rs2925979	16	95530969	CMIP	T	C	0.085	1.1e-07
	Diabetes	rs9933509	16	95530969	FTO	C	T	0.1266	2.9e-23
	Diabetes	rs34138141	17	95530969	TUBG1	G	T	-0.003086	9.364e-08
	Diabetes	rs11664369	18	95530969	RNU6-567P	C	T	-0.064	2.1e-06
	Diabetes	rs429358	19	95530969	APOE	C	T	-0.12	1.4e-10
	Diabetes	rs62102718	19	95530969	PEPD	A	T	-0.002573	8.485e-06
	Hypertension	rs1047891	2	95530969	CPS1	A	C	-0.005922	2.365e-07
	Hypertension	rs62271373	3	95530969	SIAH2	A	T	0.01144	6.137e-07
	Hypertension	rs9647335	3	95530969	MSL2	A	T	0.00667	8.999e-07
	Hypertension	rs71603401	4	95530969	MTCO3P44	A	G	-0.00794	4.357e-07
	Hypertension	rs13107325	4	95530969	SLC39A8	T	C		4.9e-07
	Hypertension	rs998584	6	95530969	VEGFA	C	A	-0.004742	9.168e-06
	Hypertension	rs1534696	7	95530969	SNX10	C	A	0.004729	9.576e-06
	Hypertension	rs2290866	8	95530969	ZFPM2	C	T	0.005847	1.817e-06
	Hypertension	rs2302263	11	95530969	PLCB3	T	C	0.008907	2.15e-06
	Hypertension	rs12575456	11	95530969	MADD	A	G	-0.008655	2.772e-14
	Hypertension	rs10750766	11	95530969	KAT5	A	C	0.00692	4.113e-09
	Hypertension	rs3184504	12	95530969	TMEM14C	C	T		3.921e-10
	Hypertension	rs3814883	16	95530969	TAOK2	T	C	0.005114	1.745e-06
	Smoking	rs17309930	11	95530969	BDNF	A	C	0.007444	4.85e-06
	BMI	rs61748951	1	95530969	RAB25	A	C	0.0484	1.882e-09
	BMI	rs7583067	2	95530969	LINC01104	C	T	0.01856	5.46e-11
	BMI	rs17713879	2	95530969	SH3YL1	A	G	-0.02268	4.435e-07
	BMI	rs1446585	2	95530969	R3HDM1	G	A	-0.01711	2.707e-09
	BMI	rs12986742	2	95530969	LINC01122	C	T	0.01846	2.822e-07
	BMI	rs1047891	2	95530969	CPS1	A	C	0.01213	2.65e-06
	BMI	rs13097947	3	95530969	ANKRD28	C	T	-0.01324	2.316e-07
	BMI	rs6765484	3	95530969	RBM6	C	T	0.022	8.2e-06
	BMI	rs1225053	3	95530969	CPNE4	T	C	-0.0247	3.156e-06
	BMI	rs10513801	3	95530969	ETV5	G	T	-0.0485	1.52e-10
ApoA-1 -> TL	Diabetes	rs3768321	1	95530969	PABPC4	G	T	-0.076	8.1e-07
	Diabetes	rs12044156	1	95530969	RP11-392O17.1	C	G	0.054	8.4e-06
	Diabetes	rs2943645	2	95530969	NEU2	C	T	-0.1044	2.5e-15
	Diabetes	rs1260326	2	95530969	GCKR	C	T	0.07696	3.7e-09
	Diabetes	rs75265117	2	95530969	COBLL1	C	G	0.1441	2.3e-13
	Diabetes	rs6765484	3	95530969	RBM6	C	T	0.002556	9.636e-07
	Diabetes	rs34642857	3	95530969	ADCY5	C	T	-0.1035	2.1e-11
	Diabetes	rs3749748	5	95530969	LINC01184	C	T	0.002665	1.168e-06
	Diabetes	rs2395158	6	95530969	BTNL2	A	G	-0.003353	1.217e-06
	Diabetes	rs532436	9	95530969	ABO	A	G	0.08	4.4e-07
	Diabetes	rs3915932	10	95530969	ZMIZ1	C	G	-0.09531	4.7e-08
	Diabetes	rs2925979	16	95530969	CMIP	T	C	0.074	2.7e-08
	Diabetes	rs12943517	17	95530969	ANKFY1	A	G	0.058	7.1e-06
	Diabetes	rs34138141	17	95530969	TUBG1	G	T	-0.003086	9.364e-08
	Diabetes	rs7238484	18	95530969	RNU6-567P	T	G	0.062	3.4e-06
	Diabetes	rs429358	19	95530969	APOE	C	T	-0.12	1.4e-10
	Diabetes	rs1800961	20	95530969	HNF4A	C	T	-0.151	7.1e-06
	Hypertension	rs1047891	2	95530969	CPS1	A	C	-0.005922	2.365e-07
	Hypertension	rs9647335	3	95530969	MSL2	A	T	0.00667	8.999e-07
	Hypertension	rs13107325	4	95530969	SLC39A8	T	C		4.9e-07
	Hypertension	rs351862	5	95530969	-	T	C	-0.007948	2.444e-06
	Hypertension	rs7896518	10	95530969	JMJD1C	A	G	0.00567	1.915e-07
	Hypertension	rs2269434	11	95530969	MYBPC3	T	C	0.008515	2.657e-14
	Hypertension	rs2302263	11	95530969	PLCB3	T	C	0.008907	2.15e-06
	Hypertension	rs10750766	11	95530969	KAT5	A	C	0.00692	4.113e-09
	Hypertension	rs11065987	12	95530969	BRAP	A	G		2.091e-08
	Hypertension	rs6224	15	95530969	FURIN	T	G	0.01165	1.371e-27
	Smoking	rs12273363	11	95530969	BDNF	C	T	0.007499	4.104e-06
	Smoking	rs6062510	20	95530969	SLC2A4RG	C	G	0.007161	3.607e-07
	BMI	rs4660586	1	95530969	HIVEP3	C	T	0.01491	5.565e-08
	BMI	rs1446585	2	95530969	R3HDM1	G	A	-0.01711	2.707e-09
	BMI	rs11691486	2	95530969	LINC01104	C	T	-0.01857	5.256e-11
	BMI	rs62114506	2	95530969	SH3YL1	C	G	-0.02265	5.996e-07
	BMI	rs2159935	4	95530969	KIT	A	G	-0.01271	1.211e-07
	BMI	rs286965	5	95530969	CTB-95D12.1	C	T	0.01152	3.757e-06
	BMI	rs11754773	6	95530969	C6orf106	A	G	-0.03669	7.111e-19
	BMI	rs4725969	7	95530969	AOC1	C	T	0.0141	3.133e-08
	BMI	rs6469605	8	95530969	TRPS1	C	T	0.01122	4.003e-06
	BMI	rs7036107	9	95530969	GADD45G	A	G	-0.01598	6.602e-11
	BMI	rs34045894	10	95530969	RP13-259N13.2	A	G	0.01793	5.477e-08
	BMI	rs3740688	11	95530969	SPI1	G	T	0.0182	5.005e-14
	BMI	rs58473820	11	95530969	UBASH3B	C	T	-0.01283	2.259e-07
	BMI	rs1661052	11	95530969	SLC22A18	G	A	0.03304	3.611e-06
	BMI	rs851132	12	95530969	RFLNA	G	C	0.01117	4.954e-06
	BMI	rs8098618	18	95530969	RIOK3	C	T	0.01186	9.289e-07
ApoB -> TL	Diabetes	rs1260326	2	95530969	GCKR	C	T	0.07696	3.7e-09
	Diabetes	rs13389219	2	95530969	COBLL1	C	T	0.09622	1.2e-13
	Diabetes	rs17050272	2	95530969	AC073257.2	A	G	0.002465	3.153e-06
	Diabetes	rs13230111	7	95530969	KLF14	A	G	0.09531	4.4e-08
	Diabetes	rs2519093	9	95530969	ABO	C	T	-0.079	7.1e-07
	Diabetes	rs597808	12	95530969	ATXN2	G	A	-0.002334	7.949e-06
	Diabetes	rs8107974	19	95530969	SUGP1	A	T	-0.1561	2.1e-11
	Hypertension	rs12046278	1	95530969	CASZ1	C	T		5e-06
	Hypertension	rs1229984	4	95530969	ADH1B	T	C	-0.01774	8.207e-07
	Hypertension	rs11099097	4	95530969	RP11-576N17.4	C	T	-0.02049	3.995e-68
	Hypertension	rs79220007	6	95530969	HFE	C	T	0.01196	2.057e-09
	Hypertension	rs1277762	10	95530969	CACNB2	C	T	0.006617	7.123e-06
	BMI	rs7707394	5	95530969	ANKRD31	A	G	-0.02019	8.117e-16
	BMI	rs12916	5	95530969	HMGCR	C	T	-0.02041	8.871e-09
	BMI	rs9496567	6	95530969	RP3-359N14.1	A	G	0.01281	5.059e-06
	BMI	rs1358980	6	95530969	ACTG1P9	C	T	0.0153	4.166e-06
	BMI	rs7012637	8	95530969	RP11-115J16.1	A	G	0.01624	2.093e-11
	BMI	rs2737263	8	95530969	TRPS1	G	T	0.01853	3.433e-12
	BMI	rs28601761	8	95530969	RP11-136O12.2	C	G	-0.01281	1.965e-07
	BMI	rs61754230	12	95530969	RAB21	C	T	-0.043	5.5e-08
	BMI	rs11057397	12	95530969	DNAH10	C	T	-0.01171	4.116e-06
	BMI	rs3746337	20	95530969	AL035252.1	C	T	-0.01149	1.736e-06

## Sheet: Supplementary Table 8
Supplementary Table 8. Summary of the 69 genetic instruments selected for body mass index (BMI).
SNP	Chr	Position	Effect allele	Other allele	Samplesize	EAF	Beta	SE	Pval
rs543874	1	177889480	G	A	322008	0.2667	0.0482	0.0039	2.61818e-35
rs11165643	1	96924097	T	C	320730	0.575	0.0218	0.0031	2.07014e-12
rs17024393	1	110154688	C	T	297874	0.04167	0.0658	0.0088	7.0291e-14
rs3101336	1	72751185	C	T	316872	0.6491	0.0334	0.0031	2.66073e-26
rs2820292	1	201784287	C	A	321707	0.5083	0.0195	0.0031	1.834e-10
rs657452	1	49589847	G	A	313651	0.5833	-0.0227	0.0031	5.48151e-13
rs6656785	1	75005776	G	A	321410	0.3833	0.0217	0.0031	3.82913e-12
rs1528435	2	181550962	T	C	321924	0.5833	0.0178	0.0031	1.196e-08
rs7599312	2	213413231	A	G	322024	0.2917	-0.022	0.0034	1.17301e-10
rs10182181	2	25150296	G	A	321759	0.5	0.0307	0.0031	8.77607e-24
rs13021737	2	632348	G	A	318287	0.875	0.0601	0.004	1.11301e-50
rs2121279	2	143043285	T	C	322065	0.1167	0.0245	0.0044	2.31302e-08
rs12986742	2	58975143	C	T	233833	0.5	0.0212	0.0037	1.006e-08
rs1016287	2	59305625	C	T	321969	0.675	-0.0229	0.0034	2.2532e-11
rs2365389	3	61236462	T	C	316768	0.3417	-0.02	0.0031	1.629e-10
rs3849570	3	81792112	A	C	284339	0.3667	0.0188	0.0034	2.601e-08
rs13078960	3	85807590	G	T	322135	0.1833	0.0297	0.0039	1.737e-14
rs16851483	3	141275436	T	G	233929	0.0917	0.0483	0.0077	3.54797e-10
rs6804842	3	25106437	G	A	321463	0.575	0.0185	0.0031	2.476e-09
rs1516725	3	185824004	C	T	320644	0.9083	0.0451	0.0046	1.88582e-22
rs13107325	4	103188709	T	C	321461	0.1167	0.0477	0.0068	1.82516e-12
rs11727676	4	145659064	C	T	296401	0.075	-0.0358	0.0064	2.55e-08
rs10938397	4	45182527	G	A	320955	0.4333	0.0402	0.0031	3.20479e-38
rs17001654	4	77129568	G	C	233722	0.1583	0.0306	0.0053	7.75997e-09
rs2112347	5	75015242	G	T	322019	0.375	-0.0261	0.0031	6.19156e-17
rs13191362	6	163033350	G	A	321902	0.2	-0.0277	0.0048	7.33905e-09
rs2033529	6	40348653	G	A	321917	0.2583	0.019	0.0033	1.388e-08
rs9400239	6	108977663	C	T	321988	0.7	0.0188	0.0033	1.61298e-08
rs205262	6	34563164	G	A	315542	0.2667	0.0221	0.0035	1.75299e-10
rs2207139	6	50845490	G	A	322019	0.1	0.0447	0.004	4.12572e-29
rs1167827	7	75163169	G	A	306238	0.5417	0.0202	0.0033	6.33301e-10
rs2245368	7	76608143	T	C	205675	0.7583	-0.0317	0.0057	3.18698e-08
rs17405819	8	76806584	C	T	322085	0.3667	-0.0224	0.0033	2.07014e-11
rs2033732	8	85079709	C	T	321406	0.7583	0.0192	0.0035	4.889e-08
rs10968576	9	28414339	G	A	322061	0.2917	0.0249	0.0033	6.60693e-14
rs6477694	9	111932342	T	C	322048	0.6417	-0.0174	0.0031	2.67301e-08
rs1928295	9	120378483	C	T	321979	0.425	-0.0188	0.0031	7.91006e-10
rs4740619	9	15634326	C	T	321887	0.4667	-0.0179	0.0031	4.56405e-09
rs10733682	9	129460914	G	A	320727	0.575	-0.0174	0.0031	1.83e-08
rs7903146	10	114758349	T	C	322130	0.25	-0.0234	0.0034	1.11199e-11
rs7899106	10	87410904	G	A	321770	0.05	0.0395	0.0071	2.95999e-08
rs17094222	10	102395440	C	T	321770	0.2083	0.0249	0.0038	5.94155e-11
rs2176598	11	43864278	C	T	316848	0.8	-0.0198	0.0036	2.97098e-08
rs4256980	11	8673939	G	C	320028	0.725	0.0209	0.0031	2.90001e-11
rs3817334	11	47650993	T	C	321959	0.45	0.0262	0.0031	5.14517e-17
rs12286929	11	115022404	G	A	321903	0.4333	0.0217	0.0031	1.31009e-12
rs11030104	11	27684517	G	A	322103	0.2	-0.0414	0.0038	5.55648e-28
rs11057405	12	122781897	A	G	314111	0.0917	-0.0307	0.0055	2.01902e-08
rs7138803	12	50247468	A	G	322092	0.4417	0.0315	0.0031	8.15267e-24
rs12429545	13	54102206	A	G	312934	0.1	0.0334	0.0047	1.09396e-12
rs9579083	13	28017270	C	G	233807	0.2333	0.0295	0.0047	3.46099e-10
rs10132280	14	25928179	A	C	321797	0.3333	-0.023	0.0034	1.14104e-11
rs7141420	14	79899454	T	C	321970	0.6167	0.0235	0.0031	1.22999e-14
rs16951275	15	68077168	C	T	322098	0.225	-0.0311	0.0037	1.91117e-17
rs3736485	15	51748610	G	A	321398	0.575	-0.0176	0.0031	7.41208e-09
rs879620	16	4015729	T	C	233835	0.5917	0.0244	0.004	1.06101e-09
rs758747	16	3627358	T	C	308688	0.2667	0.0225	0.0037	7.47309e-10
rs9926784	16	19941968	C	T	316274	0.2083	-0.0265	0.0042	1.84901e-10
rs3888190	16	28889486	A	C	321930	0.3583	0.0309	0.0031	3.13979e-23
rs4889606	16	31011183	G	A	321887	0.3583	-0.0183	0.0031	4.85702e-09
rs1558902	16	53803574	A	T	320073	0.45	0.0818	0.0031	7.51623e-153
rs12940622	17	78615571	A	G	322032	0.4583	-0.0182	0.0031	2.49402e-09
rs1000940	17	5283252	G	A	321836	0.225	0.0192	0.0034	1.28399e-08
rs1808579	18	21104888	T	C	322032	0.475	-0.0167	0.0031	4.16898e-08
rs6567160	18	57829135	C	T	321958	0.2833	0.0556	0.0036	3.93007e-53
rs17066856	18	58049656	C	T	319773	0.1333	-0.0395	0.0055	6.22444e-13
rs29941	19	34309532	G	A	321970	0.6667	0.0182	0.0033	2.40702e-08
rs17724992	19	18454825	G	A	319588	0.3083	-0.0194	0.0035	3.41499e-08
rs2287019	19	46202172	T	C	300921	0.15	-0.036	0.0042	4.58458e-18

## Sheet: Supplementary Table 9
Supplementary Table 9. Summary of the 257 genetic instruments selected for body fat percentage (BFP).
SNP	Chr	Position	Effect allele	Other allele	Samplesize	EAF	Beta	SE	Pval
rs3766823	1	32197257	A	G	331117	0.171635	0.0160455	0.00246944	8.17147e-11
rs12724928	1	113128931	C	T	331117	0.205376	-0.0140614	0.00230256	1.01735e-09
rs9803921	1	209236818	A	C	331117	0.382249	-0.0105787	0.00191716	3.43321e-08
rs2984618	1	47690438	T	G	331117	0.416855	0.0112583	0.00189253	2.70377e-09
rs241459	1	49757268	C	A	331117	0.680281	-0.0150756	0.00199255	3.85922e-14
rs28726372	1	84353839	C	T	331117	0.307814	0.0119642	0.00201774	3.04145e-09
rs75854315	1	156223056	A	G	331117	0.0656378	0.0219425	0.0037721	5.99474e-09
rs4657796	1	195052937	C	T	331117	0.376564	-0.0122415	0.00192578	2.06471e-10
rs2678204	1	201800511	G	T	331117	0.341813	0.0160146	0.00196518	3.67621e-16
rs12049202	1	77967523	T	C	331117	0.198651	0.0161982	0.00233218	3.77746e-12
rs75641275	1	98327133	C	A	331117	0.143946	0.0162428	0.00265283	9.20322e-10
rs67807996	1	149995265	A	G	331117	0.401994	0.0175719	0.00196171	3.34041e-19
rs539515	1	177889025	C	A	331117	0.207529	0.0273917	0.00229406	7.41481e-33
rs79113395	1	1590521	A	G	331117	0.265449	-0.0133428	0.00211773	2.97016e-10
rs301806	1	8482078	T	C	331117	0.584225	0.0119918	0.0018893	2.19543e-10
rs2487585	1	42787805	G	A	331117	0.754597	0.0121015	0.00216155	2.16371e-08
rs1013293	1	62570321	A	G	331117	0.433339	-0.0137428	0.00188658	3.23594e-13
rs2038646	1	96940371	G	C	331117	0.598633	0.0140692	0.00189798	1.24022e-13
rs1538742	1	219668252	A	C	331117	0.569585	-0.0193895	0.00188709	9.23422e-25
rs11208779	1	66417145	C	G	331117	0.531674	0.0109491	0.00187135	4.89362e-09
rs1460940	1	72814617	A	G	331117	0.801745	0.02037	0.00233621	2.8132e-18
rs17024393	1	110154688	C	T	331117	0.0257993	0.0454815	0.00589198	1.17382e-14
rs815163	1	190294726	C	T	331117	0.561603	-0.0105722	0.00187564	1.736e-08
rs12037698	1	243584345	A	G	331117	0.141878	-0.0168353	0.00266966	2.86418e-10
rs12475388	2	27039792	A	G	331117	0.486748	-0.0106367	0.0018718	1.32776e-08
rs6717858	2	165539661	C	T	331117	0.403398	0.0194567	0.00189989	1.31009e-24
rs2043016	2	198146381	T	C	331117	0.375877	0.0122624	0.00193	2.10615e-10
rs62106258	2	417167	C	T	331117	0.0484669	-0.0495541	0.00433655	3.10242e-30
rs2861685	2	67837553	C	T	331117	0.411371	-0.0119956	0.00188959	2.18077e-10
rs11685627	2	121471046	A	G	331117	0.48454	-0.0103882	0.00188382	3.50131e-08
rs7570258	2	193791720	C	T	331117	0.509268	0.0102828	0.00186123	3.3021e-08
rs35882248	2	230627955	T	C	331117	0.314642	0.0163971	0.00200726	3.1232e-16
rs2436772	2	47283557	A	G	331117	0.208771	-0.0147766	0.00229029	1.10634e-10
rs4547574	2	48541003	T	A	331117	0.225874	-0.0124569	0.0022323	2.40315e-08
rs4671328	2	58935282	G	T	331117	0.552555	-0.0141033	0.00188732	7.8759e-14
rs12477385	2	166144850	T	G	331117	0.2273	-0.013105	0.00222887	4.11434e-09
rs12622267	2	181568007	G	A	331117	0.3672	-0.0125742	0.00194128	9.3519e-11
rs2702123	2	24562699	C	T	331117	0.0853962	-0.0190216	0.00333343	1.15545e-08
rs713586	2	25158008	C	T	331117	0.489512	0.0241683	0.0018597	1.32069e-38
rs6545714	2	59307725	A	G	331117	0.601551	-0.0152536	0.00190419	1.14578e-15
rs12619178	2	100838157	T	C	331117	0.402922	-0.0121832	0.00189793	1.37158e-10
rs72820274	2	104412924	A	G	331117	0.41876	0.0104249	0.0018904	3.49695e-08
rs58360798	2	113101920	C	T	331117	0.191016	0.0134742	0.002372	1.34382e-08
rs72917533	2	175238924	C	T	331117	0.186273	-0.0134582	0.00239797	1.99793e-08
rs2867131	2	610603	C	T	331117	0.829971	0.025643	0.00248587	6.04784e-25
rs10172196	2	36780549	A	G	331117	0.304839	0.0128454	0.00202917	2.44833e-10
rs1446585	2	136407479	G	A	331117	0.228006	-0.014693	0.00222929	4.37925e-11
rs7591494	2	212278940	A	G	331117	0.261436	0.0128643	0.00212711	1.46998e-09
rs952227	2	227062080	G	A	331117	0.673163	-0.0155751	0.00198593	4.42283e-15
rs10209821	2	228980358	T	C	331117	0.341092	0.0131612	0.00196353	2.04739e-11
rs114712833	3	84139974	T	C	331117	0.0671295	-0.0236749	0.00373253	2.25819e-10
rs62261725	3	85898626	G	A	331117	0.327437	-0.0151469	0.00198708	2.49115e-14
rs6792984	3	108120184	T	C	331117	0.308285	0.0112212	0.00201945	2.75353e-08
rs2606228	3	183537759	C	A	331117	0.642769	-0.012235	0.00196599	4.87326e-10
rs9843653	3	49920571	C	T	331117	0.514555	0.0181875	0.00186325	1.66418e-22
rs7613261	3	131717795	T	A	331117	0.204563	0.0163508	0.00231244	1.54348e-12
rs13062093	3	35667057	G	T	331117	0.366444	0.0128602	0.00193087	2.73653e-11
rs2371767	3	64718258	C	G	331117	0.273109	0.0134874	0.0020921	1.14377e-10
rs13062660	3	70656304	C	T	331117	0.338985	0.0110786	0.00196359	1.68202e-08
rs7630228	3	71681487	C	T	331117	0.435046	-0.0112417	0.0018887	2.64996e-09
rs1568489	3	153673681	G	A	331117	0.574397	0.0115308	0.00188814	1.01676e-09
rs7649970	3	12392272	T	C	331117	0.120866	0.0298437	0.00285006	1.18195e-25
rs1454687	3	94038085	G	C	331117	0.515055	-0.0155182	0.00186248	7.97627e-17
rs114295766	3	99356361	T	A	331117	0.0697799	-0.0216475	0.0038924	2.67713e-08
rs2124499	3	123093541	C	G	331117	0.368767	-0.0127943	0.00193195	3.53753e-11
rs2042864	3	141178979	C	T	331117	0.404211	0.0124345	0.00190463	6.64967e-11
rs62285233	3	194902608	A	G	331117	0.102336	-0.0180601	0.00312299	7.34649e-09
rs4690324	4	960081	A	G	331117	0.821582	-0.0145244	0.00243999	2.64113e-09
rs4450871	4	4990298	G	A	331117	0.4414	0.0109096	0.001873	5.7277e-09
rs1724557	4	137094048	A	C	331117	0.58831	-0.0119372	0.00190055	3.37031e-10
rs10938397	4	45182527	G	A	331117	0.434075	0.0194334	0.0018825	5.58599e-25
rs2318543	4	67803263	G	A	331117	0.782495	-0.0136603	0.00226473	1.62387e-09
rs2192527	4	18329824	G	A	331117	0.464952	0.0137966	0.00187097	1.6592e-13
rs11943456	4	56276334	C	T	331117	0.46153	0.0128758	0.00186977	5.73588e-12
rs6847975	4	80812960	A	G	331117	0.356005	0.0130709	0.00195399	2.24543e-11
rs13109830	4	83208957	G	A	331117	0.458762	-0.0111276	0.00186863	2.60423e-09
rs987469	4	89706643	G	C	331117	0.460673	-0.0134445	0.00187245	6.9775e-13
rs4864201	4	130731284	C	T	331117	0.6533	-0.0112519	0.00195439	8.55697e-09
rs56203712	4	25342606	G	A	331117	0.238079	-0.0131536	0.00223891	4.23175e-09
rs73213484	4	28489339	T	A	331117	0.139056	-0.0150818	0.00269226	2.12178e-08
rs13135092	4	103198082	G	A	331117	0.0832342	0.0362684	0.00339161	1.10205e-26
rs809955	4	140874760	A	G	331117	0.366632	-0.0132408	0.00193437	7.66126e-12
rs7707394	5	74472939	A	G	331117	0.354316	-0.0135868	0.00194302	2.70334e-12
rs40071	5	107496102	C	T	331117	0.179293	-0.0160885	0.0024324	3.74024e-11
rs815611	5	153518766	A	G	331117	0.552303	-0.0115299	0.00187082	7.14431e-10
rs2914231	5	158011435	C	G	331117	0.234279	-0.0165342	0.00221467	8.30233e-14
rs6861649	5	50864788	C	T	331117	0.607485	0.0132352	0.00191375	4.65908e-12
rs2112347	5	75015242	G	T	331117	0.359214	-0.0172924	0.00194487	6.06876e-19
rs75846784	5	124536677	G	T	331117	0.0785931	-0.0197217	0.00352571	2.22469e-08
rs13174863	5	139080745	G	A	331117	0.148208	0.0156688	0.00263643	2.79776e-09
rs7442885	5	87682877	G	C	331117	0.210104	-0.0147198	0.0022912	1.32483e-10
rs1503526	5	63020706	C	T	331117	0.479184	0.012187	0.00186369	6.19441e-11
rs34483452	5	87986314	A	C	331117	0.135156	0.0237918	0.00274578	4.54046e-18
rs6875585	5	95593462	C	A	331117	0.669998	0.0112473	0.00198551	1.47397e-08
rs11742930	5	105774098	T	C	331117	0.566428	0.0108693	0.00188246	7.74926e-09
rs6888037	5	127406259	T	G	331117	0.751706	0.0126699	0.00216309	4.70934e-09
rs245775	5	170532105	G	A	331117	0.728826	0.0147507	0.00209615	1.96698e-12
rs9358912	6	26211146	T	G	331117	0.27022	-0.0242776	0.00209893	6.16737e-31
rs2281819	6	33771673	A	T	331117	0.2294	-0.0135027	0.00221825	1.15112e-09
rs3736896	6	34735883	C	T	331117	0.204605	0.0240561	0.00230591	1.78033e-25
rs62414900	6	112259163	T	C	331117	0.0516134	-0.0256209	0.00422764	1.35997e-09
rs6925197	6	129517483	T	C	331117	0.213776	-0.0132234	0.0022829	6.94624e-09
rs1928185	6	50935513	C	T	331117	0.168441	0.0231796	0.00249121	1.35332e-20
rs6927268	6	108865663	G	T	331117	0.204921	-0.014181	0.00230701	7.90934e-10
rs10947793	6	12142817	G	A	331117	0.373604	-0.011725	0.00193539	1.3781e-09
rs34045288	6	40369081	T	C	331117	0.335903	0.0155172	0.00197283	3.68893e-15
rs9320823	6	98429337	C	T	331117	0.601901	0.0173426	0.00190508	8.8044e-20
rs111743285	6	127048230	T	C	331117	0.222481	0.0156168	0.00224266	3.3243e-12
rs4709745	6	164105984	C	T	331117	0.305441	0.0111427	0.00202113	3.52826e-08
rs10499014	6	97947755	G	C	331117	0.26787	-0.0135376	0.00211698	1.60987e-10
rs72995085	6	143193971	C	T	331117	0.177337	-0.0146267	0.00244598	2.23501e-09
rs2178899	6	31606756	T	A	331117	0.129898	-0.0206057	0.00276685	9.54553e-14
rs2499468	6	51809081	A	C	331117	0.652736	0.0108029	0.00195884	3.49148e-08
rs73035223	7	2913891	G	A	331117	0.148535	0.015286	0.00262476	5.75811e-09
rs6973656	7	77422583	G	A	331117	0.396582	0.0107456	0.00190078	1.57569e-08
rs17704028	7	95140031	T	C	331117	0.147133	-0.0144201	0.00263209	4.29062e-08
rs10278040	7	99141373	A	G	331117	0.0606882	-0.0236879	0.0039045	1.30614e-09
rs4722398	7	3125220	T	C	331117	0.135663	0.0150172	0.00271076	3.0297e-08
rs4549685	7	39326478	T	C	331117	0.330375	-0.0133503	0.00198033	1.57109e-11
rs6948959	7	50697051	A	G	331117	0.743925	-0.0124028	0.00214437	7.30668e-09
rs4718964	7	70038969	T	G	331117	0.412194	0.0131514	0.00189636	4.06818e-12
rs58862095	7	75081418	T	C	331117	0.419757	-0.0139264	0.00189131	1.79721e-13
rs6977416	7	150542711	A	G	331117	0.331226	-0.0109725	0.00199535	3.82103e-08
rs56226325	7	2078981	T	C	331117	0.153377	-0.0168241	0.00258415	7.50067e-11
rs10259620	7	27202289	G	A	331117	0.787171	-0.0157427	0.0022901	6.2431e-12
rs215614	7	32347335	A	G	331117	0.628329	-0.0115735	0.00192941	1.99379e-09
rs972283	7	130466854	G	A	331117	0.509677	-0.0144028	0.00186199	1.03562e-14
rs1701820	7	112953480	A	G	331117	0.550656	-0.0111783	0.00187476	2.48617e-09
rs10954772	8	30863938	C	T	331117	0.685712	-0.0134343	0.00201836	2.81709e-11
rs4876611	8	116671848	G	A	331117	0.715809	0.0173632	0.00206612	4.3401e-17
rs11786089	8	21975521	G	A	331117	0.456852	0.0117578	0.00187269	3.42153e-10
rs59104534	8	25666169	T	C	331117	0.301112	0.0115801	0.00203777	1.32651e-08
rs12679106	8	73443198	T	G	331117	0.711341	-0.0171708	0.00206542	9.32825e-17
rs1486921	8	78876126	T	C	331117	0.297004	-0.0112795	0.00203894	3.16796e-08
rs11782341	8	4813459	G	A	331117	0.188513	0.0149442	0.00239752	4.57552e-10
rs10100245	8	77226919	A	G	331117	0.56644	0.0143788	0.00187827	1.93286e-14
rs2954033	8	126493746	G	A	331117	0.697459	0.0118546	0.00202549	4.84128e-09
rs12339822	9	92187178	G	A	331117	0.5432	0.0140943	0.00187698	5.97035e-14
rs10756798	9	16739763	T	C	331117	0.645026	-0.0153953	0.00194705	2.64545e-15
rs2398861	9	96430747	G	A	331117	0.256599	0.0123803	0.00214054	7.31223e-09
rs1927626	9	16587758	T	C	331117	0.936314	0.0248644	0.00381925	7.51104e-11
rs11790018	9	129702842	G	C	331117	0.36865	-0.0107118	0.00193735	3.22151e-08
rs10732335	9	15862077	C	A	331117	0.443788	-0.0209884	0.00187633	4.83838e-29
rs17770336	9	28414625	T	C	331117	0.323821	0.0156916	0.00198646	2.81384e-15
rs4503172	9	124640841	T	C	331117	0.607824	-0.0111218	0.00190848	5.6295e-09
rs57866767	10	96023077	C	T	331117	0.432354	-0.0161613	0.00187993	8.23569e-18
rs4752183	10	120398369	G	T	331117	0.571726	-0.0104468	0.00188729	3.10864e-08
rs10999460	10	72428283	T	C	331117	0.265951	0.016798	0.00211532	2.01002e-15
rs10887578	10	88096047	C	G	331117	0.502263	0.0115263	0.00187202	7.41583e-10
rs10883026	10	99793865	T	C	331117	0.520437	-0.0129056	0.00187616	6.04923e-12
rs10886022	10	118778079	C	A	331117	0.766266	-0.0144338	0.00223594	1.08096e-10
rs11012732	10	21830104	G	A	331117	0.331106	0.017988	0.00197988	1.03848e-19
rs16934748	10	33970319	C	T	331117	0.151594	0.0143728	0.00259655	3.10864e-08
rs2002023	10	76848524	T	C	331117	0.407707	0.0117781	0.00189763	5.41527e-10
rs11245344	10	126418782	T	C	331117	0.570426	0.010755	0.0018838	1.13608e-08
rs7094644	10	16773864	A	G	331117	0.674176	0.0112809	0.00202312	2.4632e-08
rs2172131	10	133978962	C	T	331117	0.580636	-0.012733	0.00188751	1.523e-11
rs61888762	11	27709630	G	C	331117	0.322009	0.020321	0.0019915	1.92176e-24
rs1881505	11	1483177	C	T	331117	0.942104	-0.0225144	0.00402486	2.22285e-08
rs11042030	11	8690718	C	T	331117	0.274009	-0.0137824	0.00208966	4.24424e-11
rs10766077	11	13349781	A	G	331117	0.365106	-0.0122742	0.00194845	2.99027e-10
rs35060985	11	43693110	A	G	331117	0.316828	0.0172488	0.00200511	7.83971e-18
rs1783541	11	65294799	T	C	331117	0.218469	0.0126056	0.00225547	2.28686e-08
rs479018	11	66060546	A	G	331117	0.333201	-0.0149054	0.00200819	1.15372e-13
rs4284389	11	10075215	T	C	331117	0.499012	0.011868	0.0018616	1.82995e-10
rs11030016	11	27487992	T	C	331117	0.740646	0.011958	0.0021283	1.92695e-08
rs7933085	11	130796248	G	A	331117	0.509195	0.0114446	0.00187181	9.71561e-10
rs73041988	11	134517234	G	T	331117	0.16616	-0.0186581	0.0025034	9.13692e-14
rs7124681	11	47529947	A	C	331117	0.408057	0.0234727	0.00189106	2.27667e-35
rs10830566	11	90473957	G	A	331117	0.278192	-0.0116587	0.00207879	2.04357e-08
rs4547132	11	112832813	T	C	331117	0.266593	-0.01337	0.00210387	2.08752e-10
rs7925100	11	118941596	A	G	331117	0.396337	0.0116743	0.00190342	8.61668e-10
rs704061	12	89771903	C	T	331117	0.452703	0.0146934	0.00187124	4.09921e-15
rs3764002	12	108618630	T	C	331117	0.261039	-0.0175211	0.00211902	1.36144e-16
rs10774018	12	2157925	C	G	331117	0.217907	0.0127358	0.00226222	1.80597e-08
rs10848835	12	3341510	C	G	331117	0.0972438	-0.0219468	0.00314694	3.08603e-12
rs79535757	12	17007584	T	A	331117	0.00819546	-0.0574879	0.0105432	4.96707e-08
rs59066241	12	97925364	G	T	331117	0.118268	0.0172863	0.0028967	2.41074e-09
rs12367809	12	50256063	T	C	331117	0.368275	0.0189962	0.00193836	1.13214e-22
rs4759318	12	54420098	T	C	331117	0.3622	0.012171	0.00193993	3.52387e-10
rs2111281	12	108165360	C	A	331117	0.36592	0.0125795	0.0019357	8.11335e-11
rs11043298	12	122482416	A	T	331117	0.177685	-0.0148867	0.00259569	9.75124e-09
rs7133378	12	124409502	A	G	331117	0.317373	0.0191054	0.00200266	1.43747e-21
rs76929617	12	120867798	G	A	331117	0.0388598	-0.0348085	0.00482068	5.18561e-13
rs7972728	12	123076778	A	C	331117	0.73741	0.016177	0.00211875	2.26204e-14
rs9551991	13	20305992	C	T	331117	0.143839	0.0162053	0.00265379	1.01979e-09
rs1928496	13	31012904	T	C	331117	0.742388	0.0133849	0.00212675	3.10599e-10
rs7982447	13	54453811	C	T	331117	0.206408	0.0160514	0.00230771	3.51884e-12
rs525101	13	111969728	C	T	331117	0.371963	0.0128139	0.00193011	3.16446e-11
rs1218822	13	28011963	A	G	331117	0.662041	0.0117383	0.00196894	2.49833e-09
rs56399737	13	33381721	T	C	331117	0.448781	-0.0110847	0.00187618	3.46362e-09
rs1441264	13	79580919	A	G	331117	0.591866	0.0127196	0.00193484	4.90569e-11
rs7139583	13	99113230	C	A	331117	0.289937	-0.0148362	0.00205098	4.70977e-13
rs9522279	13	112221296	T	C	331117	0.425038	0.0136103	0.0018875	5.57699e-13
rs12583872	13	86352708	C	A	331117	0.309733	-0.0111762	0.00201309	2.82983e-08
rs2370982	14	79890677	T	C	331117	0.215336	0.0198907	0.00228266	2.95121e-18
rs2239647	14	33292743	C	A	331117	0.551791	-0.0125561	0.00187337	2.05353e-11
rs878206	14	75263775	G	A	331117	0.542473	0.0102685	0.00186575	3.72237e-08
rs3803286	14	103246470	G	A	331117	0.666379	-0.0134756	0.0019726	8.4217e-12
rs12890931	14	69753369	G	T	331117	0.363463	0.0120472	0.00194722	6.14427e-10
rs117068593	14	93118229	T	C	331117	0.189341	-0.0144504	0.00238437	1.35859e-09
rs61975142	14	59402590	A	G	331117	0.167226	-0.0163082	0.00249525	6.34162e-11
rs6575340	14	94023972	A	G	331117	0.637416	0.0138061	0.00194084	1.13397e-12
rs217672	14	62361021	C	A	331117	0.272013	0.0123142	0.00209693	4.29744e-09
rs117632017	15	52260107	A	G	331117	0.0391416	0.0286098	0.00499744	1.03595e-08
rs16951304	15	68089618	C	T	331117	0.206692	-0.020299	0.00229589	9.49074e-19
rs11856579	15	78012688	A	G	331117	0.268192	-0.0125813	0.00210141	2.13875e-09
rs17296856	15	84557450	C	A	331117	0.281961	-0.0204763	0.00207252	5.12625e-23
rs3817428	15	89415247	G	C	331117	0.267231	-0.016498	0.0021025	4.27957e-15
rs8042404	15	31680016	A	G	331117	0.270723	0.0119627	0.00209733	1.17298e-08
rs2415142	15	73431600	G	T	331117	0.549902	0.0134616	0.00187405	6.8281e-13
rs7498044	15	92573639	A	G	331117	0.218661	-0.0130365	0.0022725	9.66563e-09
rs56803094	15	99222509	G	A	331117	0.227111	-0.0137721	0.00222761	6.31801e-10
rs11852419	15	41456374	T	A	331117	0.261831	0.0125094	0.00211711	3.45096e-09
rs879620	16	4015729	T	C	331117	0.615276	0.0165566	0.00192099	6.79673e-18
rs12103006	16	24726237	G	A	331117	0.570767	0.012178	0.00188443	1.03162e-10
rs55637757	16	89535888	T	C	331117	0.133438	-0.0173246	0.00278328	4.8356e-10
rs78801969	16	64707204	T	C	331117	0.142231	-0.0157082	0.00266294	3.66463e-09
rs12926311	16	406427	C	G	331117	0.355425	-0.0113803	0.00195115	5.46085e-09
rs62037365	16	28868962	G	C	331117	0.402132	0.0235124	0.00189907	3.37365e-35
rs4889606	16	31011183	G	A	331117	0.376469	-0.0162391	0.00192772	3.65342e-17
rs11866219	16	69549749	C	A	331117	0.583662	-0.0169461	0.0019107	7.4114e-19
rs2660241	16	4940023	C	T	331117	0.36282	0.0116064	0.00194094	2.23651e-09
rs11642015	16	53802494	T	C	331117	0.40236	0.0395226	0.00189805	3.10313e-96
rs11079849	17	47090785	T	C	331117	0.327359	-0.0132846	0.00198844	2.37848e-11
rs11150745	17	78757626	G	A	331117	0.319489	-0.0128721	0.00199954	1.21571e-10
rs7774	17	4801163	A	C	331117	0.309138	0.011376	0.00202757	2.01688e-08
rs2855818	17	42290015	A	G	331117	0.236531	0.0180974	0.00220419	2.21157e-16
rs62072006	17	52938468	C	A	331117	0.145009	0.0147373	0.00265212	2.74998e-08
rs4790841	17	1835482	T	C	331117	0.154867	-0.023527	0.0025796	7.52489e-20
rs9902386	17	21280185	G	T	331117	0.677151	-0.0125968	0.00201061	3.72881e-10
rs2306593	17	34866546	T	C	331117	0.488522	-0.0124024	0.00186566	2.98126e-11
rs80135947	17	65836001	C	A	331117	0.195339	0.0232969	0.00234944	3.57602e-23
rs1893659	18	21080859	A	C	331117	0.463084	-0.0152601	0.00187773	4.42079e-16
rs57636386	18	58048295	C	T	331117	0.0834151	-0.0262411	0.00337338	7.33838e-15
rs11873650	18	13163903	G	A	331117	0.297262	0.0118891	0.00204568	6.186e-09
rs2052607	18	40788387	A	G	331117	0.344774	-0.0148542	0.00196406	3.94821e-14
rs7238896	18	1840658	G	A	331117	0.140717	0.0152365	0.00269219	1.51911e-08
rs8087074	18	45923482	T	G	331117	0.261119	0.013184	0.00212967	5.99819e-10
rs538656	18	57850422	T	G	331117	0.234928	0.0229814	0.00219391	1.13475e-25
rs2003476	19	18806668	C	T	331117	0.407079	-0.0128971	0.0019032	1.23282e-11
rs28483178	19	33977206	G	C	331117	0.303189	0.0182802	0.00203212	2.36102e-19
rs10423928	19	46182304	A	T	331117	0.19349	-0.0225756	0.00234974	7.46621e-22
rs55714539	19	18207397	C	A	331117	0.342691	0.0190841	0.00197417	4.19662e-22
rs113230003	19	18460956	A	G	331117	0.260185	-0.0150436	0.00213857	2.00493e-12
rs429358	19	45411941	C	T	331117	0.156331	-0.0178118	0.00256392	3.73508e-12
rs72976986	19	4050424	A	G	331117	0.191187	-0.0181336	0.0023931	3.53346e-14
rs7259070	19	47562509	C	T	331117	0.599006	0.0107802	0.00191731	1.88322e-08
rs1056441	20	62370349	C	T	331117	0.673163	0.0135525	0.00198516	8.69161e-12
rs34417222	20	47450063	T	C	331117	0.310458	-0.0127871	0.00201541	2.23218e-10
rs11474838	20	25449887	G	T	331117	0.432734	0.0138628	0.00191642	4.70977e-13
rs17265513	20	39832628	C	T	331117	0.199974	0.013987	0.0023272	1.85477e-09
rs76040172	21	46488959	A	G	331117	0.0544397	-0.0295385	0.00411564	7.13346e-13
rs79478789	21	40553535	C	A	331117	0.159216	0.0144098	0.00254958	1.58862e-08
rs4821764	22	38599364	A	G	331117	0.581428	-0.0162016	0.00188801	9.4189e-18
rs10854853	22	48874412	T	G	331117	0.458065	0.0103417	0.0018665	3.01495e-08
rs136308	22	31176281	T	C	331117	0.204381	0.0127056	0.00231171	3.88419e-08

[truncated: 8 more sheets: Supplementary Table 10, Supplementary Table 11, Supplementary Table 12, Supplementary Table 13, Supplementary Table 14, Supplementary Table 15, Supplementary Table 16, Supplementary Table 17]
